# Supplementary material for: Pathological lymphangiogenesis is modulated by galectin-8-dependent crosstalk between podoplanin and integrin-associated VEGFR-3
Source: Nat Commun. 2016 Apr 12;7:11302. doi: 10.1038/ncomms11302 (PMC4832077; doi:10.1038/ncomms11302)
Supplement: Supplementary Data 1 — RNA-Seq data comparing transcriptome of control and podoplanin knockdown lymphatic endothelial cells. [file ncomms11302-s2.xlsx]

## Sheet: Sheet1
test_id	gene_id	gene	locus	sample_1	sample_2	status	value_1	value_2	log2(fold_change)	test_stat	p_value	q_value	significant
1/2-SBSRNA4	1/2-SBSRNA4	1/2-SBSRNA4	chr4:110351118-110461615	CTRL	PDPNKD	OK	0.434989	0.137605	-1.66045	-0.309305	0.53	0.716272	no
A1BG	A1BG	A1BG	chr19:58858171-58874214	CTRL	PDPNKD	OK	0.308188	0.182952	-0.752348	-0.7407	0.3006	0.503872	no
A1BG-AS1	A1BG-AS1	A1BG-AS1	chr19:58858171-58874214	CTRL	PDPNKD	NOTEST	0.155347	0.115119	-0.432369	0	1	1	no
A1CF	A1CF	A1CF	chr10:52559168-52645435	CTRL	PDPNKD	NOTEST	0.00311822	0.00564773	0.856947	0	1	1	no
A2LD1	A2LD1	A2LD1	chr13:100741268-101241046	CTRL	PDPNKD	OK	1.54339	1.6396	0.0872445	0.149541	0.8279	0.91225	no
A2M	A2M	A2M	chr12:9217772-9268558	CTRL	PDPNKD	OK	5.52892	1.97706	-1.48364	-6.07431	5e-05	0.000473395	yes
A2ML1	A2ML1	A2ML1	chr12:8975149-9029381	CTRL	PDPNKD	NOTEST	0.0549785	0.0186535	-1.55942	0	1	1	no
A2MP1	A2MP1	A2MP1	chr12:9381128-9386803	CTRL	PDPNKD	NOTEST	0	0	0	0	1	1	no
A4GALT	A4GALT	A4GALT	chr22:43088126-43116876	CTRL	PDPNKD	OK	47.2298	45.6458	-0.0492149	-0.241218	0.7308	0.856415	no
A4GNT	A4GNT	A4GNT	chr3:137842559-137851229	CTRL	PDPNKD	NOTEST	0.0172736	0	#NAME?	0	1	1	no
AA06	AA06	AA06	chr17:31340105-32483825	CTRL	PDPNKD	NOTEST	0	0	0	0	1	1	no
AAA1	AAA1	AAA1	chr7:34386123-34917944	CTRL	PDPNKD	NOTEST	0	0	0	0	1	1	no
AAAS	AAAS	AAAS	chr12:53701239-53715412	CTRL	PDPNKD	OK	18.212	17.2658	-0.0769716	-0.353361	0.60775	0.773839	no
AACS	AACS	AACS	chr12:125549924-125627871	CTRL	PDPNKD	OK	5.29792	5.88493	0.151599	0.658818	0.3447	0.548232	no
AACSP1	AACSP1	AACSP1	chr5:178191863-178203277	CTRL	PDPNKD	NOTEST	0	0	0	0	1	1	no
AADAC	AADAC	AADAC	chr3:151347319-151546276	CTRL	PDPNKD	OK	0.187869	0.288484	0.618761	0.513791	0.43535	0.635456	no
AADACL2	AADACL2	AADACL2	chr3:151347319-151546276	CTRL	PDPNKD	NOTEST	0	0	0	0	1	1	no
AADACL3	AADACL3	AADACL3	chr1:12776117-12788726	CTRL	PDPNKD	NOTEST	0	0	0	0	1	1	no
AADACL4	AADACL4	AADACL4	chr1:12704565-12727097	CTRL	PDPNKD	NOTEST	0	0	0	0	1	1	no
AADAT	AADAT	AADAT	chr4:170981372-171011372	CTRL	PDPNKD	OK	4.09986	3.11448	-0.396584	-1.45666	0.0383	0.120989	no
AAGAB	AAGAB	AAGAB	chr15:67493366-67547074	CTRL	PDPNKD	OK	23.6981	25.8597	0.125933	0.609904	0.37925	0.582928	no
AAK1	AAK1	AAK1	chr2:69685126-69870977	CTRL	PDPNKD	OK	5.56387	4.49343	-0.308273	-1.5171	0.0288	0.097598	no
AAMP	AAMP	AAMP	chr2:219128851-219134893	CTRL	PDPNKD	OK	19.1194	20.959	0.132527	0.614542	0.3778	0.581642	no
AANAT	AANAT	AANAT	chr17:74449432-74466199	CTRL	PDPNKD	NOTEST	0.0158383	0.0325452	1.03903	0	1	1	no
AARS	AARS	AARS	chr16:70286296-70323412	CTRL	PDPNKD	OK	33.5343	24.7048	-0.440851	-2.16246	0.00205	0.011977	yes
AARS2	AARS2	AARS2	chr6:44266462-44281063	CTRL	PDPNKD	OK	2.7241	2.08684	-0.384458	-1.5452	0.029	0.0980504	no
AARSD1	AARSD1	AARSD1	chr17:41102542-41132545	CTRL	PDPNKD	OK	6.67123	7.31148	0.13221	0.536684	0.44375	0.642559	no
AASDH	AASDH	AASDH	chr4:57204456-57253638	CTRL	PDPNKD	OK	3.1913	2.72907	-0.225736	-0.894423	0.2004	0.387715	no
AASDHPPT	AASDHPPT	AASDHPPT	chr11:105921824-105969419	CTRL	PDPNKD	OK	11.2925	14.7491	0.385255	1.75317	0.0133	0.0542045	no
AASS	AASS	AASS	chr7:121713597-121784344	CTRL	PDPNKD	OK	10.0489	11.1831	0.154275	0.744014	0.28855	0.491053	no
AATF	AATF	AATF	chr17:35306174-35414171	CTRL	PDPNKD	OK	30.6664	34.6491	0.176162	0.851281	0.2223	0.414033	no
AATK	AATK	AATK	chr17:79008946-79156964	CTRL	PDPNKD	OK	0.751716	1.02639	0.449315	0.743298	0.28475	0.486582	no
AATK-AS1	AATK-AS1	AATK-AS1	chr17:79008946-79156964	CTRL	PDPNKD	NOTEST	0	0	0	0	1	1	no
ABAT	ABAT	ABAT	chr16:8768443-8878432	CTRL	PDPNKD	OK	0.982525	1.05082	0.0969536	0.321804	0.64115	0.797983	no
ABCA1	ABCA1	ABCA1	chr9:107543283-107690527	CTRL	PDPNKD	OK	0.349116	0.288861	-0.27333	-0.811376	0.25605	0.453235	no
ABCA10	ABCA10	ABCA10	chr17:67144147-67323323	CTRL	PDPNKD	NOTEST	0.177211	0.128573	-0.462884	0	1	1	no
ABCA11P	ABCA11P	ABCA11P	chr4:419223-533320	CTRL	PDPNKD	OK	1.59884	1.64561	0.0415961	0.0489001	0.94695	0.972182	no
ABCA12	ABCA12	ABCA12	chr2:215796265-216003151	CTRL	PDPNKD	NOTEST	0.0035926	0	#NAME?	0	1	1	no
ABCA13	ABCA13	ABCA13	chr7:48211056-48687091	CTRL	PDPNKD	NOTEST	0.0119549	0.00308398	-1.95474	0	1	1	no
ABCA17P	ABCA17P	ABCA17P	chr16:2390922-2476700	CTRL	PDPNKD	NOTEST	0.0033969	0.0130024	1.93649	0	1	1	no
ABCA2	ABCA2	ABCA2	chr9:139901685-139931234	CTRL	PDPNKD	OK	1.67325	1.98399	0.245752	1.03549	0.13925	0.305269	no
ABCA3	ABCA3	ABCA3	chr16:2325878-2390747	CTRL	PDPNKD	OK	12.9807	17.4779	0.429169	2.10941	0.0028	0.0155837	yes
ABCA4	ABCA4	ABCA4	chr1:94458393-94586705	CTRL	PDPNKD	OK	12.1476	5.72763	-1.08465	-5.22051	5e-05	0.000473395	yes
ABCA5	ABCA5	ABCA5	chr17:67144147-67323323	CTRL	PDPNKD	OK	3.2591	2.35827	-0.466746	-2.05719	0.0033	0.0178283	yes
ABCA6	ABCA6	ABCA6	chr17:67074846-67138015	CTRL	PDPNKD	OK	1.4869	0.388504	-1.93631	-5.70536	5e-05	0.000473395	yes
ABCA7	ABCA7	ABCA7	chr19:1040101-1065570	CTRL	PDPNKD	OK	0.778945	0.632547	-0.300348	-0.995801	0.1584	0.334116	no
ABCA8	ABCA8	ABCA8	chr17:66863430-66951533	CTRL	PDPNKD	NOTEST	0.0557873	0.0232214	-1.26448	0	1	1	no
ABCA9	ABCA9	ABCA9	chr17:66970772-67057136	CTRL	PDPNKD	NOTEST	0.191606	0.100873	-0.925595	0	1	1	no
ABCB1	ABCB1	ABCB1	chr7:87133178-87461613	CTRL	PDPNKD	NOTEST	0.205481	0.212251	0.0467674	0	1	1	no
ABCB10	ABCB10	ABCB10	chr1:229652328-229694442	CTRL	PDPNKD	OK	6.16719	6.3855	0.0501857	0.225281	0.7472	0.866154	no
ABCB11	ABCB11	ABCB11	chr2:169779448-169887833	CTRL	PDPNKD	NOTEST	0.0274659	0.091527	1.73656	0	1	1	no
ABCB4	ABCB4	ABCB4	chr7:87031360-87105019	CTRL	PDPNKD	NOTEST	0.0112083	0	#NAME?	0	1	1	no
ABCB5	ABCB5	ABCB5	chr7:20655244-20796637	CTRL	PDPNKD	NOTEST	0.134987	0.13958	0.0482692	0	1	1	no
ABCB6	ABCB6	ABCB6	chr2:220074487-220083712	CTRL	PDPNKD	OK	3.60706	3.65146	0.0176484	0.0703716	0.91805	0.959142	no
ABCB7	ABCB7	ABCB7	chrX:74273104-74376132	CTRL	PDPNKD	OK	8.51148	7.11339	-0.258872	-1.12005	0.11115	0.260995	no
ABCB8	ABCB8	ABCB8	chr7:150725509-150744869	CTRL	PDPNKD	OK	1.98274	1.83328	-0.113068	-0.434492	0.5327	0.718144	no
ABCB9	ABCB9	ABCB9	chr12:123405497-123451056	CTRL	PDPNKD	OK	0.932366	1.59825	0.777521	2.40426	0.0011	0.00718219	yes
ABCC1	ABCC1	ABCC1	chr16:16043433-16236930	CTRL	PDPNKD	OK	10.5322	10.4084	-0.0170565	-0.0824464	0.90345	0.951151	no
ABCC10	ABCC10	ABCC10	chr6:43395291-43423786	CTRL	PDPNKD	OK	2.23536	2.23536	5.96772e-06	2.38049e-05	1	1	no
ABCC11	ABCC11	ABCC11	chr16:48200821-48269088	CTRL	PDPNKD	NOTEST	0.00694217	0	#NAME?	0	1	1	no
ABCC12	ABCC12	ABCC12	chr16:48116883-48180681	CTRL	PDPNKD	NOTEST	0.00272626	0	#NAME?	0	1	1	no
ABCC13	ABCC13	ABCC13	chr21:15646119-15673692	CTRL	PDPNKD	OK	0.752178	0.773976	0.0412151	0.0561101	0.93695	0.966714	no
ABCC2	ABCC2	ABCC2	chr10:101542462-101611662	CTRL	PDPNKD	NOTEST	0.172206	0.212737	0.304931	0	1	1	no
ABCC3	ABCC3	ABCC3	chr17:48712217-48769063	CTRL	PDPNKD	OK	1.39536	3.18398	1.19019	2.49877	0.001	0.00661715	yes
ABCC4	ABCC4	ABCC4	chr13:95672082-95953687	CTRL	PDPNKD	OK	2.54811	5.57823	1.13038	4.97868	5e-05	0.000473395	yes
ABCC5	ABCC5	ABCC5	chr3:183637723-183735727	CTRL	PDPNKD	OK	5.1089	4.13785	-0.304132	-1.18813	0.0894	0.222979	no
ABCC6	ABCC6	ABCC6	chr16:16243421-16317328	CTRL	PDPNKD	NOTEST	0.23915	0.11592	-1.04479	0	1	1	no
ABCC6P1	ABCC6P1	ABCC6P1	chr16:18582569-18609607	CTRL	PDPNKD	NOTEST	0.016607	0	#NAME?	0	1	1	no
ABCC6P2	ABCC6P2	ABCC6P2	chr16:14916288-14918559	CTRL	PDPNKD	NOTEST	0.107857	0.0266481	-2.01702	0	1	1	no
ABCC8	ABCC8	ABCC8	chr11:17414431-17498449	CTRL	PDPNKD	NOTEST	0.00566954	0	#NAME?	0	1	1	no
ABCC9	ABCC9	ABCC9	chr12:21950323-22089628	CTRL	PDPNKD	OK	1.08316	0.866562	-0.321866	-1.21281	0.08565	0.217135	no
ABCD1	ABCD1	ABCD1	chrX:152990322-153010216	CTRL	PDPNKD	OK	2.72826	1.15032	-1.24594	-4.33671	5e-05	0.000473395	yes
ABCD2	ABCD2	ABCD2	chr12:39945021-40013843	CTRL	PDPNKD	NOTEST	0.0052689	0	#NAME?	0	1	1	no
ABCD3	ABCD3	ABCD3	chr1:94883932-94984219	CTRL	PDPNKD	OK	16.3736	15.2567	-0.10193	-0.471753	0.49025	0.683641	no
ABCD4	ABCD4	ABCD4	chr14:74751979-74769767	CTRL	PDPNKD	OK	6.05101	5.75826	-0.0715415	-0.309476	0.66025	0.811271	no
ABCE1	ABCE1	ABCE1	chr4:145915726-146050676	CTRL	PDPNKD	OK	54.2066	75.0834	0.470027	2.30065	0.00135	0.00857822	yes
ABCF1	ABCF1	ABCF1	chr6_ssto_hap7:1871447-1891586	CTRL	PDPNKD	OK	35.0814	40.6838	0.213746	1.05755	0.12875	0.289666	no
ABCF2	ABCF2	ABCF2	chr7:150904922-150924317	CTRL	PDPNKD	OK	30.8574	13.7715	-1.16393	-5.41425	5e-05	0.000473395	yes
ABCF3	ABCF3	ABCF3	chr3:183903862-183911795	CTRL	PDPNKD	OK	10.311	11.2591	0.126918	0.576242	0.41515	0.617446	no
ABCG1	ABCG1	ABCG1	chr21:43619798-43717354	CTRL	PDPNKD	OK	12.187	12.9105	0.0832032	0.390322	0.58005	0.753939	no
ABCG2	ABCG2	ABCG2	chr4:89011415-89080011	CTRL	PDPNKD	OK	0.422909	0.416446	-0.0222149	-0.0537182	0.9393	0.967883	no
ABCG4	ABCG4	ABCG4	chr11:119019749-119033374	CTRL	PDPNKD	NOTEST	0.0885485	0.104331	0.236626	0	1	1	no
ABCG5	ABCG5	ABCG5	chr2:44039610-44065958	CTRL	PDPNKD	NOTEST	0.0116583	0	#NAME?	0	1	1	no
ABCG8	ABCG8	ABCG8	chr2:44066102-44105605	CTRL	PDPNKD	NOTEST	0	0	0	0	1	1	no
ABHD1	ABHD1	ABHD1	chr2:27346656-27357542	CTRL	PDPNKD	NOTEST	0.0575029	0.0107693	-2.41672	0	1	1	no
ABHD10	ABHD10	ABHD10	chr3:111697827-111712210	CTRL	PDPNKD	OK	13.4087	17.3229	0.369505	1.7342	0.01205	0.0503468	no
ABHD11	ABHD11	ABHD11	chr7:73150424-73153190	CTRL	PDPNKD	OK	2.798	3.61352	0.369011	1.14434	0.10415	0.248425	no
ABHD11-AS1	ABHD11-AS1	ABHD11-AS1	chr7:73149398-73150330	CTRL	PDPNKD	NOTEST	0	0.240288	inf	0	1	1	no
ABHD12	ABHD12	ABHD12	chr20:25228705-25371618	CTRL	PDPNKD	OK	11.3399	11.2771	-0.00800915	-0.0190128	0.97735	0.988069	no
ABHD12B	ABHD12B	ABHD12B	chr14:51338877-51371688	CTRL	PDPNKD	OK	0.311425	0.225821	-0.463702	-0.529212	0.4354	0.635459	no
ABHD13	ABHD13	ABHD13	chr13:108870762-108886603	CTRL	PDPNKD	OK	3.99358	4.44357	0.154037	0.685784	0.32335	0.526321	no
ABHD14A	ABHD14A	ABHD14A	chr3:52009041-52023218	CTRL	PDPNKD	OK	3.41452	4.84251	0.504071	1.2635	0.07295	0.193358	no
ABHD14A-ACY1	ABHD14A-ACY1	ABHD14A-ACY1	chr3:52009041-52023218	CTRL	PDPNKD	NOTEST	0	0	0	0	1	1	no
ABHD14B	ABHD14B	ABHD14B	chr3:52002525-52008646	CTRL	PDPNKD	OK	36.872	33.4528	-0.140402	-0.678801	0.3279	0.530992	no
ABHD15	ABHD15	ABHD15	chr17:27887688-27894042	CTRL	PDPNKD	OK	2.26105	2.06199	-0.132957	-0.486585	0.4895	0.683024	no
ABHD16A	ABHD16A	ABHD16A	chr6_ssto_hap7:2985531-3001955	CTRL	PDPNKD	OK	9.71774	9.35917	-0.0542399	-0.237073	0.737	0.86019	no
ABHD16B	ABHD16B	ABHD16B	chr20:62492565-62494341	CTRL	PDPNKD	OK	1.07153	0.436913	-1.29425	-2.42044	0.00325	0.017594	yes
ABHD2	ABHD2	ABHD2	chr15:89631380-89745591	CTRL	PDPNKD	OK	11.7913	14.257	0.273952	1.35259	0.05345	0.154878	no
ABHD3	ABHD3	ABHD3	chr18:19230857-19284766	CTRL	PDPNKD	OK	2.68122	3.53391	0.398374	1.3925	0.04635	0.139071	no
ABHD4	ABHD4	ABHD4	chr14:23067146-23081265	CTRL	PDPNKD	OK	15.9094	12.6218	-0.33396	-1.54973	0.02725	0.0937575	no
ABHD5	ABHD5	ABHD5	chr3:43732374-43764217	CTRL	PDPNKD	OK	2.01911	2.79247	0.467826	1.92148	0.00665	0.0314024	yes
ABHD6	ABHD6	ABHD6	chr3:58223258-58280461	CTRL	PDPNKD	OK	6.70349	5.97492	-0.165993	-0.696317	0.33025	0.533431	no
ABHD8	ABHD8	ABHD8	chr19:17402939-17414282	CTRL	PDPNKD	OK	1.69064	0.642438	-1.39594	-3.34675	5e-05	0.000473395	yes
ABI1	ABI1	ABI1	chr10:26986594-27150016	CTRL	PDPNKD	OK	46.0251	41.8717	-0.136444	-0.663828	0.337	0.540389	no
ABI2	ABI2	ABI2	chr2:204193002-204296892	CTRL	PDPNKD	OK	13.5945	15.2631	0.167027	0.819379	0.2368	0.430823	no
ABI3	ABI3	ABI3	chr17:47283595-47300587	CTRL	PDPNKD	OK	11.398	15.2645	0.421396	1.84831	0.00845	0.0380221	yes
ABI3BP	ABI3BP	ABI3BP	chr3:100468178-100712334	CTRL	PDPNKD	OK	83.7089	143.549	0.778095	3.87646	5e-05	0.000473395	yes
ABL1	ABL1	ABL1	chr9:133589267-133763062	CTRL	PDPNKD	OK	19.7395	9.97355	-0.984907	-4.80821	5e-05	0.000473395	yes
ABL2	ABL2	ABL2	chr1:179068461-179198819	CTRL	PDPNKD	OK	8.91694	11.5876	0.377959	1.84624	0.0091	0.0403586	yes
ABLIM1	ABLIM1	ABLIM1	chr10:116190868-116444414	CTRL	PDPNKD	OK	41.0614	33.0248	-0.314231	-1.57409	0.02625	0.0910485	no
ABLIM2	ABLIM2	ABLIM2	chr4:7967036-8160559	CTRL	PDPNKD	OK	1.08335	1.40573	0.375818	1.10381	0.11625	0.269255	no
ABLIM3	ABLIM3	ABLIM3	chr5:148521053-148639999	CTRL	PDPNKD	OK	57.2763	56.9439	-0.00839815	-0.0419329	0.9525	0.973924	no
ABO	ABO	ABO	chr9:136130562-136150630	CTRL	PDPNKD	OK	0.45656	0.505274	0.146262	0.229895	0.7441	0.864675	no
ABP1	ABP1	ABP1	chr7:150549572-150558379	CTRL	PDPNKD	NOTEST	0	0	0	0	1	1	no
ABR	ABR	ABR	chr17:906758-1090616	CTRL	PDPNKD	OK	23.0102	21.8105	-0.0772461	-0.382326	0.5829	0.755681	no
ABRA	ABRA	ABRA	chr8:107771710-107782472	CTRL	PDPNKD	NOTEST	0	0	0	0	1	1	no
ABT1	ABT1	ABT1	chr6:26597170-26600277	CTRL	PDPNKD	OK	8.10713	8.29743	0.0334732	0.14495	0.82955	0.913282	no
ABTB1	ABTB1	ABTB1	chr3:127391780-127399769	CTRL	PDPNKD	OK	1.40384	1.34195	-0.0650386	-0.174756	0.8016	0.897397	no
ABTB2	ABTB2	ABTB2	chr11:34172533-34379555	CTRL	PDPNKD	OK	0.0413836	0.389369	3.23401	3.86817	0.0005	0.00365675	yes
ACAA1	ACAA1	ACAA1	chr3:38080695-38178733	CTRL	PDPNKD	OK	11.884	11.3984	-0.0601963	-0.263477	0.7072	0.842597	no
ACAA2	ACAA2	ACAA2	chr18:47309873-47340251	CTRL	PDPNKD	OK	12.6883	11.9012	-0.0923955	-0.411182	0.5574	0.737753	no
ACACA	ACACA	ACACA	chr17:35441926-35766902	CTRL	PDPNKD	OK	8.60341	8.78205	0.0296492	0.145283	0.83195	0.914793	no
ACACB	ACACB	ACACB	chr12:109577201-109706030	CTRL	PDPNKD	OK	0.421971	0.125453	-1.74999	-4.19678	5e-05	0.000473395	yes
ACAD10	ACAD10	ACAD10	chr12:112123856-112194911	CTRL	PDPNKD	OK	1.52788	1.29803	-0.235201	-0.817082	0.2441	0.438396	no
ACAD11	ACAD11	ACAD11	chr3:132276981-132593050	CTRL	PDPNKD	OK	4.13263	3.08223	-0.423086	-0.703056	0.30395	0.506947	no
ACAD8	ACAD8	ACAD8	chr11:134123433-134135746	CTRL	PDPNKD	OK	3.23596	2.22147	-0.542682	-1.86421	0.00945	0.0415362	yes
ACAD9	ACAD9	ACAD9	chr3:128598332-128631957	CTRL	PDPNKD	OK	13.4309	10.456	-0.361224	-1.66793	0.01655	0.0638618	no
ACADL	ACADL	ACADL	chr2:211052715-211090215	CTRL	PDPNKD	NOTEST	0	0	0	0	1	1	no
ACADM	ACADM	ACADM	chr1:76190042-76229355	CTRL	PDPNKD	OK	20.7429	28.33	0.449709	2.16421	0.00185	0.0110368	yes
ACADS	ACADS	ACADS	chr12:121163570-121177811	CTRL	PDPNKD	OK	2.3206	2.04214	-0.184413	-0.573069	0.41835	0.620467	no
ACADSB	ACADSB	ACADSB	chr10:124768428-124817806	CTRL	PDPNKD	OK	4.50387	3.5975	-0.32417	-1.45495	0.0408	0.126626	no
ACADVL	ACADVL	ACADVL	chr17:7093209-7128585	CTRL	PDPNKD	OK	69.7984	74.183	0.0878955	0.411636	0.5589	0.739075	no
ACAN	ACAN	ACAN	chr15:89346673-89418585	CTRL	PDPNKD	NOTEST	0.00501747	0.00153556	-1.70819	0	1	1	no
ACAP1	ACAP1	ACAP1	chr17:7239847-7254793	CTRL	PDPNKD	NOTEST	0.018164	0.0348303	0.939259	0	1	1	no
ACAP2	ACAP2	ACAP2	chr3:194995464-195163817	CTRL	PDPNKD	OK	10.3169	10.225	-0.0129119	-0.062804	0.9294	0.962989	no
ACAP3	ACAP3	ACAP3	chr1:1227763-1243269	CTRL	PDPNKD	OK	2.08246	1.83539	-0.182197	-0.668483	0.33595	0.539372	no
ACAT1	ACAT1	ACAT1	chr11:107992257-108018891	CTRL	PDPNKD	OK	64.5785	58.6011	-0.140125	-0.692702	0.31785	0.521268	no
ACAT2	ACAT2	ACAT2	chr6:160181290-160210735	CTRL	PDPNKD	OK	24.4724	32.3964	0.404675	0.698393	0.3141	0.517355	no
ACBD3	ACBD3	ACBD3	chr1:226332379-226374423	CTRL	PDPNKD	OK	17.3514	28.2264	0.701988	3.41103	5e-05	0.000473395	yes
ACBD4	ACBD4	ACBD4	chr17:43209966-43221543	CTRL	PDPNKD	OK	3.41913	2.25928	-0.597764	-1.88199	0.0077	0.0353178	yes
ACBD5	ACBD5	ACBD5	chr10:27484142-27531068	CTRL	PDPNKD	OK	8.42111	13.9582	0.729033	3.42709	5e-05	0.000473395	yes
ACBD6	ACBD6	ACBD6	chr1:180257351-180472022	CTRL	PDPNKD	OK	27.8357	22.6761	-0.295764	-1.38405	0.0466	0.139758	no
ACBD7	ACBD7	ACBD7	chr10:15117473-15130775	CTRL	PDPNKD	OK	2.58823	2.63108	0.0236892	0.0904515	0.89625	0.947954	no
ACCN1	ACCN1	ACCN1	chr17:31340105-32483825	CTRL	PDPNKD	NOTEST	0.00594621	0.0206711	1.79757	0	1	1	no
ACCN2	ACCN2	ACCN2	chr12:50451486-50477394	CTRL	PDPNKD	NOTEST	0.114703	0.217884	0.925659	0	1	1	no
ACCN3	ACCN3	ACCN3	chr7:150745604-150749843	CTRL	PDPNKD	NOTEST	0.225662	0.158752	-0.50739	0	1	1	no
ACCN4	ACCN4	ACCN4	chr2:220378891-220403494	CTRL	PDPNKD	NOTEST	0	0	0	0	1	1	no
ACCN5	ACCN5	ACCN5	chr4:156750880-156787425	CTRL	PDPNKD	NOTEST	0	0	0	0	1	1	no
ACCS	ACCS	ACCS	chr11:44087728-44105569	CTRL	PDPNKD	OK	1.56671	1.18883	-0.398199	-1.1223	0.11195	0.262224	no
ACCSL	ACCSL	ACCSL	chr11:44069530-44081527	CTRL	PDPNKD	NOTEST	0	0	0	0	1	1	no
ACD	ACD	ACD	chr16:67679029-67694718	CTRL	PDPNKD	OK	11.0244	10.3647	-0.0890226	-0.378918	0.58785	0.758985	no
ACE	ACE	ACE	chr17:61554421-61575741	CTRL	PDPNKD	OK	12.2507	7.6405	-0.68112	-2.87404	0.0001	0.000893872	yes
ACE2	ACE2	ACE2	chrX:15579155-15620192	CTRL	PDPNKD	NOTEST	0.0264747	0.00387802	-2.77122	0	1	1	no
ACER1	ACER1	ACER1	chr19:6306509-6333640	CTRL	PDPNKD	NOTEST	0	0	0	0	1	1	no
ACER2	ACER2	ACER2	chr9:19408924-19452500	CTRL	PDPNKD	OK	5.74771	4.26337	-0.43099	-1.78713	0.0118	0.0495048	yes
ACER3	ACER3	ACER3	chr11:76571916-76734850	CTRL	PDPNKD	OK	14.8989	18.4506	0.308465	1.4983	0.0327	0.107467	no
ACHE	ACHE	ACHE	chr7:100487614-100493541	CTRL	PDPNKD	OK	2.13397	9.88641	2.21191	7.97374	5e-05	0.000473395	yes
ACIN1	ACIN1	ACIN1	chr14:23527773-23569665	CTRL	PDPNKD	OK	49.7727	44.6747	-0.155897	-0.63891	0.3618	0.56434	no
ACLY	ACLY	ACLY	chr17:40023178-40075272	CTRL	PDPNKD	OK	68.3169	83.6273	0.291732	1.46309	0.03725	0.118291	no
ACMSD	ACMSD	ACMSD	chr2:135596185-135676176	CTRL	PDPNKD	NOTEST	0.0424007	0	#NAME?	0	1	1	no
ACN9	ACN9	ACN9	chr7:96745904-96811075	CTRL	PDPNKD	OK	1.87435	1.54901	-0.275045	-0.811339	0.246	0.440913	no
ACO1	ACO1	ACO1	chr9:32384600-32450832	CTRL	PDPNKD	OK	25.1889	35.9981	0.515135	2.53399	0.0003	0.00234938	yes
ACO2	ACO2	ACO2	chr22:41865128-41940479	CTRL	PDPNKD	OK	30.4982	28.424	-0.101615	-0.375042	0.5988	0.767217	no
ACOT1	ACOT1	ACOT1	chr14:73945188-74025651	CTRL	PDPNKD	NOTEST	0.0800714	0.0952018	0.249702	0	1	1	no
ACOT11	ACOT11	ACOT11	chr1:55013806-55100417	CTRL	PDPNKD	OK	1.21351	1.23577	0.0262212	0.0653719	0.9234	0.961048	no
ACOT12	ACOT12	ACOT12	chr5:80256507-81047072	CTRL	PDPNKD	NOTEST	0	0	0	0	1	1	no
ACOT13	ACOT13	ACOT13	chr6:24667262-24719403	CTRL	PDPNKD	OK	8.26851	9.04304	0.129179	0.32231	0.64785	0.802348	no
ACOT2	ACOT2	ACOT2	chr14:74034323-74042362	CTRL	PDPNKD	OK	1.24189	1.25843	0.0190789	0.0481557	0.948	0.972244	no
ACOT4	ACOT4	ACOT4	chr14:74058409-74062470	CTRL	PDPNKD	NOTEST	0.142309	0.109625	-0.376455	0	1	1	no
ACOT6	ACOT6	ACOT6	chr14:74083547-74086592	CTRL	PDPNKD	NOTEST	0	0.0167202	inf	0	1	1	no
ACOT7	ACOT7	ACOT7	chr1:6324331-6453826	CTRL	PDPNKD	OK	26.0964	33.4019	0.356081	1.65838	0.0182	0.0685936	no
ACOT8	ACOT8	ACOT8	chr20:44462469-44486048	CTRL	PDPNKD	OK	5.04301	6.27839	0.316109	0.902493	0.1993	0.386375	no
ACOT9	ACOT9	ACOT9	chrX:23721776-23761407	CTRL	PDPNKD	OK	36.1423	35.7628	-0.0152282	-0.0731796	0.9193	0.95964	no
ACOX1	ACOX1	ACOX1	chr17:73937588-74002080	CTRL	PDPNKD	OK	4.00683	2.50432	-0.678042	-2.65828	0.00015	0.00128957	yes
ACOX2	ACOX2	ACOX2	chr3:58490862-58522929	CTRL	PDPNKD	OK	0.20999	0.847201	2.01239	3.30819	0.00045	0.0033389	yes
ACOX3	ACOX3	ACOX3	chr4:8368008-8442452	CTRL	PDPNKD	OK	2.83926	2.52234	-0.170755	-0.632641	0.3602	0.563113	no
ACOXL	ACOXL	ACOXL	chr2:111490149-111875799	CTRL	PDPNKD	NOTEST	0	0	0	0	1	1	no
ACP1	ACP1	ACP1	chr2:264868-278282	CTRL	PDPNKD	OK	47.0765	53.5873	0.186882	0.908407	0.1924	0.377966	no
ACP2	ACP2	ACP2	chr11:47260852-47290584	CTRL	PDPNKD	OK	18.0914	17.7825	-0.02485	-0.087618	0.89755	0.948853	no
ACP5	ACP5	ACP5	chr19:11685474-11689801	CTRL	PDPNKD	NOTEST	0.168702	0.0378401	-2.15649	0	1	1	no
ACP6	ACP6	ACP6	chr1:147119167-147142634	CTRL	PDPNKD	OK	1.71477	1.57515	-0.122526	-0.340975	0.6352	0.79409	no
ACPL2	ACPL2	ACPL2	chr3:140950681-141013486	CTRL	PDPNKD	NOTEST	0.0241402	0.0278209	0.204729	0	1	1	no
ACPP	ACPP	ACPP	chr3:132036210-132087146	CTRL	PDPNKD	NOTEST	0.00897737	0.0131206	0.547464	0	1	1	no
ACPT	ACPT	ACPT	chr19:51293671-51298481	CTRL	PDPNKD	NOTEST	0	0	0	0	1	1	no
ACR	ACR	ACR	chr22:51176651-51183727	CTRL	PDPNKD	OK	0.690551	0.336378	-1.03767	-1.48796	0.04065	0.126367	no
ACRBP	ACRBP	ACRBP	chr12:6747241-6756580	CTRL	PDPNKD	OK	1.49029	0.85588	-0.800113	-1.95642	0.00685	0.0321979	yes
ACRC	ACRC	ACRC	chrX:70430034-70948962	CTRL	PDPNKD	OK	0.30422	0.398317	0.3888	0.064241	0.8395	0.918902	no
ACRV1	ACRV1	ACRV1	chr11:125495030-125550793	CTRL	PDPNKD	NOTEST	0.148834	0	#NAME?	0	1	1	no
ACSBG1	ACSBG1	ACSBG1	chr15:78463186-78527049	CTRL	PDPNKD	NOTEST	0.151008	0.0852342	-0.825126	0	1	1	no
ACSBG2	ACSBG2	ACSBG2	chr19:6135709-6193112	CTRL	PDPNKD	NOTEST	0.0161884	0.00533284	-1.60198	0	1	1	no
ACSF2	ACSF2	ACSF2	chr17:48503518-48552200	CTRL	PDPNKD	OK	2.56083	2.87813	0.168524	0.580498	0.4079	0.610838	no
ACSF3	ACSF3	ACSF3	chr16:89160216-89222171	CTRL	PDPNKD	OK	2.19348	2.24176	0.0314112	0.115982	0.86585	0.931763	no
ACSL1	ACSL1	ACSL1	chr4:185676748-185747215	CTRL	PDPNKD	OK	1.9497	2.23901	0.19961	0.746831	0.2846	0.486582	no
ACSL3	ACSL3	ACSL3	chr2:223725731-223808119	CTRL	PDPNKD	OK	71.4724	94.3889	0.401231	2.02496	0.0041	0.0212343	yes
ACSL4	ACSL4	ACSL4	chrX:108884563-108976621	CTRL	PDPNKD	OK	21.6503	36.2816	0.744852	3.74165	5e-05	0.000473395	yes
ACSL5	ACSL5	ACSL5	chr10:114133915-114188138	CTRL	PDPNKD	OK	17.1886	16.773	-0.0353154	-0.168462	0.81245	0.904282	no
ACSL6	ACSL6	ACSL6	chr5:131285666-131347761	CTRL	PDPNKD	NOTEST	0.0773223	0.0968711	0.325182	0	1	1	no
ACSM1	ACSM1	ACSM1	chr16:20634558-20702578	CTRL	PDPNKD	NOTEST	0	0	0	0	1	1	no
ACSM2A	ACSM2A	ACSM2A	chr16:20462858-20498991	CTRL	PDPNKD	NOTEST	0.102595	0.0432034	-1.24774	0	1	1	no
ACSM2B	ACSM2B	ACSM2B	chr16:20548082-20587695	CTRL	PDPNKD	NOTEST	0.0502951	0.012144	-2.05018	0	1	1	no
ACSM3	ACSM3	ACSM3	chr16:20775311-20860990	CTRL	PDPNKD	NOTEST	0.0140318	0.0326361	1.21777	0	1	1	no
ACSM4	ACSM4	ACSM4	chr12:7456927-7480969	CTRL	PDPNKD	NOTEST	0.218361	0.0843359	-1.37249	0	1	1	no
ACSM5	ACSM5	ACSM5	chr16:20420855-20452281	CTRL	PDPNKD	NOTEST	0.138367	0.0409916	-1.7551	0	1	1	no
ACSS1	ACSS1	ACSS1	chr20:24986865-25038818	CTRL	PDPNKD	OK	3.92896	3.06222	-0.359571	-1.45566	0.0396	0.124121	no
ACSS2	ACSS2	ACSS2	chr20:33462765-33515769	CTRL	PDPNKD	OK	15.0747	19.0391	0.336834	1.60336	0.0211	0.0770089	no
ACSS3	ACSS3	ACSS3	chr12:81471808-81649582	CTRL	PDPNKD	NOTEST	0.0891998	0.0470772	-0.92201	0	1	1	no
ACTA1	ACTA1	ACTA1	chr1:229566992-229569843	CTRL	PDPNKD	NOTEST	0.0334634	0.0103846	-1.68814	0	1	1	no
ACTA2	ACTA2	ACTA2	chr10:90694830-90775542	CTRL	PDPNKD	OK	13.4902	3.93181	-1.77865	-4.32852	5e-05	0.000473395	yes
ACTB	ACTB	ACTB	chr7:5566778-5570232	CTRL	PDPNKD	OK	3135.22	3704.32	0.240644	1.09647	0.12075	0.276018	no
ACTBL2	ACTBL2	ACTBL2	chr5:56775842-56778636	CTRL	PDPNKD	NOTEST	0.00522528	0.014837	1.50561	0	1	1	no
ACTC1	ACTC1	ACTC1	chr15:35080296-35087927	CTRL	PDPNKD	NOTEST	0.0158734	0	#NAME?	0	1	1	no
ACTG1	ACTG1	ACTG1	chr17:79476996-79479892	CTRL	PDPNKD	OK	1829.23	2259.68	0.304879	1.43579	0.0402	0.125409	no
ACTG2	ACTG2	ACTG2	chr2:74120092-74146780	CTRL	PDPNKD	NOTEST	0	0.0128348	inf	0	1	1	no
ACTL10	ACTL10	ACTL10	chr20:32244892-32262264	CTRL	PDPNKD	NOTEST	0.068833	0.150578	1.12934	0	1	1	no
ACTL6A	ACTL6A	ACTL6A	chr3:179280707-179306193	CTRL	PDPNKD	OK	25.9366	26.2274	0.0160874	0.0757561	0.9171	0.958626	no
ACTL6B	ACTL6B	ACTL6B	chr7:100240725-100254084	CTRL	PDPNKD	NOTEST	0	0.0096532	inf	0	1	1	no
ACTL7A	ACTL7A	ACTL7A	chr9:111624602-111626035	CTRL	PDPNKD	NOTEST	0	0	0	0	1	1	no
ACTL7B	ACTL7B	ACTL7B	chr9:111616868-111618275	CTRL	PDPNKD	NOTEST	0	0	0	0	1	1	no
ACTL8	ACTL8	ACTL8	chr1:18081807-18153558	CTRL	PDPNKD	NOTEST	0.00816767	0	#NAME?	0	1	1	no
ACTL9	ACTL9	ACTL9	chr19:8807750-8809172	CTRL	PDPNKD	NOTEST	0.0222236	0.0105172	-1.07935	0	1	1	no
ACTN1	ACTN1	ACTN1	chr14:69340839-69446083	CTRL	PDPNKD	OK	132.634	139.051	0.0681704	0.339962	0.62325	0.784917	no
ACTN2	ACTN2	ACTN2	chr1:236849769-236927558	CTRL	PDPNKD	NOTEST	0.0187788	0.0212593	0.178989	0	1	1	no
ACTN3	ACTN3	ACTN3	chr11:66314390-66330797	CTRL	PDPNKD	NOTEST	0.0422221	0.00504136	-3.06611	0	1	1	no
ACTN4	ACTN4	ACTN4	chr19:39138266-39235114	CTRL	PDPNKD	OK	159.014	157.126	-0.0172331	-0.0839522	0.90875	0.953705	no
ACTR10	ACTR10	ACTR10	chr14:58666832-58702353	CTRL	PDPNKD	OK	20.0172	20.1465	0.00928924	0.0440904	0.947	0.972182	no
ACTR1A	ACTR1A	ACTR1A	chr10:104238985-104262512	CTRL	PDPNKD	OK	78.5568	57.6771	-0.445737	-2.21981	0.0018	0.0108261	yes
ACTR1B	ACTR1B	ACTR1B	chr2:98272401-98280561	CTRL	PDPNKD	OK	12.0968	12.2277	0.0155199	0.0703332	0.9207	0.960439	no
ACTR2	ACTR2	ACTR2	chr2:65454828-65498390	CTRL	PDPNKD	OK	124.749	137.138	0.1366	0.682674	0.32785	0.530976	no
ACTR3	ACTR3	ACTR3	chr2:114647536-114716167	CTRL	PDPNKD	OK	126.338	165.844	0.39254	1.9641	0.005	0.0250737	yes
ACTR3B	ACTR3B	ACTR3B	chr7:152456850-152552463	CTRL	PDPNKD	OK	2.59129	1.61373	-0.683266	-2.10916	0.00345	0.0185032	yes
ACTR3BP2	ACTR3BP2	ACTR3BP2	chr2:92129158-92130496	CTRL	PDPNKD	NOTEST	0	0	0	0	1	1	no
ACTR3BP5	ACTR3BP5	ACTR3BP5	chr10:38989726-38991371	CTRL	PDPNKD	NOTEST	0.00939207	0	#NAME?	0	1	1	no
ACTR3C	ACTR3C	ACTR3C	chr7:149944300-150035245	CTRL	PDPNKD	OK	1.01097	1.56112	0.626845	0.727009	0.3041	0.50705	no
ACTR5	ACTR5	ACTR5	chr20:37377096-37401089	CTRL	PDPNKD	OK	1.77384	1.80136	0.0222101	0.071051	0.91825	0.959148	no
ACTR6	ACTR6	ACTR6	chr12:100594573-100618201	CTRL	PDPNKD	OK	6.65451	5.50006	-0.274886	-1.07813	0.1272	0.287054	no
ACTR8	ACTR8	ACTR8	chr3:53901093-53916229	CTRL	PDPNKD	OK	6.67891	7.89891	0.242041	1.09484	0.1201	0.275148	no
ACTRT1	ACTRT1	ACTRT1	chrX:127184940-127186382	CTRL	PDPNKD	NOTEST	0	0	0	0	1	1	no
ACTRT2	ACTRT2	ACTRT2	chr1:2938045-2939467	CTRL	PDPNKD	NOTEST	0	0	0	0	1	1	no
ACVR1	ACVR1	ACVR1	chr2:158592957-158732374	CTRL	PDPNKD	OK	11.6869	15.4603	0.403677	1.88828	0.007	0.0327407	yes
ACVR1B	ACVR1B	ACVR1B	chr12:52345450-52390863	CTRL	PDPNKD	OK	8.85023	10.0234	0.179584	0.852976	0.22825	0.420804	no
ACVR1C	ACVR1C	ACVR1C	chr2:158383278-158485399	CTRL	PDPNKD	NOTEST	0	0	0	0	1	1	no
ACVR2A	ACVR2A	ACVR2A	chr2:148602569-149271044	CTRL	PDPNKD	OK	1.28825	1.2213	-0.0769958	-0.104291	0.87545	0.936598	no
ACVR2B	ACVR2B	ACVR2B	chr3:38492517-38534633	CTRL	PDPNKD	OK	0.850899	1.76304	1.051	4.3015	5e-05	0.000473395	yes
ACVRL1	ACVRL1	ACVRL1	chr12:52301201-52317145	CTRL	PDPNKD	OK	48.4736	54.1489	0.159733	0.800703	0.2547	0.451507	no
ACY1	ACY1	ACY1	chr3:52009041-52023218	CTRL	PDPNKD	OK	3.87199	2.67267	-0.534794	-1.42987	0.04235	0.130038	no
ACY3	ACY3	ACY3	chr11:67410025-67418130	CTRL	PDPNKD	NOTEST	0	0	0	0	1	1	no
ACYP1	ACYP1	ACYP1	chr14:75519927-75530736	CTRL	PDPNKD	OK	11.817	14.6717	0.312169	1.07705	0.12305	0.280118	no
ACYP2	ACYP2	ACYP2	chr2:54342409-54532435	CTRL	PDPNKD	OK	5.14235	5.36591	0.0613953	0.210686	0.7587	0.872627	no
ADA	ADA	ADA	chr20:43248162-43280376	CTRL	PDPNKD	OK	9.64317	11.6832	0.276861	1.16577	0.095	0.233006	no
ADAD1	ADAD1	ADAD1	chr4:123300120-123350947	CTRL	PDPNKD	NOTEST	0.00795509	0	#NAME?	0	1	1	no
ADAD2	ADAD2	ADAD2	chr16:84224722-84230772	CTRL	PDPNKD	NOTEST	0	0	0	0	1	1	no
ADAL	ADAL	ADAL	chr15:43622871-43646096	CTRL	PDPNKD	OK	1.47582	1.26028	-0.227768	-0.669357	0.343	0.54697	no
ADAM1	ADAM1	ADAM1	chr12:112336866-112339706	CTRL	PDPNKD	OK	0.659059	0.529175	-0.316663	-0.725657	0.30445	0.507378	no
ADAM10	ADAM10	ADAM10	chr15:58888509-59042177	CTRL	PDPNKD	OK	53.3551	64.0972	0.264636	1.30854	0.0582	0.164582	no
ADAM11	ADAM11	ADAM11	chr17:42836567-42859214	CTRL	PDPNKD	NOTEST	0.0733027	0.068878	-0.0898234	0	1	1	no
ADAM12	ADAM12	ADAM12	chr10:127702901-128077127	CTRL	PDPNKD	OK	0.130419	0.391718	1.58666	3.16926	0.00015	0.00128957	yes
ADAM15	ADAM15	ADAM15	chr1:155006281-155042029	CTRL	PDPNKD	OK	65.4176	53.402	-0.292785	-1.42432	0.04785	0.142797	no
ADAM17	ADAM17	ADAM17	chr2:9629410-9695917	CTRL	PDPNKD	OK	17.4773	23.3669	0.418984	2.03201	0.00425	0.021883	yes
ADAM18	ADAM18	ADAM18	chr8:39442086-39587583	CTRL	PDPNKD	NOTEST	0	0	0	0	1	1	no
ADAM19	ADAM19	ADAM19	chr5:156904311-157002783	CTRL	PDPNKD	OK	20.5708	28.0133	0.445513	2.21063	0.0019	0.0112743	yes
ADAM2	ADAM2	ADAM2	chr8:39601254-39695779	CTRL	PDPNKD	NOTEST	0	0	0	0	1	1	no
ADAM20	ADAM20	ADAM20	chr14:70989077-71001732	CTRL	PDPNKD	NOTEST	0.015688	0	#NAME?	0	1	1	no
ADAM21	ADAM21	ADAM21	chr14:70918873-70926622	CTRL	PDPNKD	NOTEST	0.0505285	0.0634038	0.327472	0	1	1	no
ADAM21P1	ADAM21P1	ADAM21P1	chr14:70712469-70714518	CTRL	PDPNKD	NOTEST	0	0	0	0	1	1	no
ADAM22	ADAM22	ADAM22	chr7:87563565-87832204	CTRL	PDPNKD	NOTEST	0.113992	0.111641	-0.0300704	0	1	1	no
ADAM23	ADAM23	ADAM23	chr2:207308367-207482679	CTRL	PDPNKD	OK	0.802465	1.55087	0.950565	2.75464	0.0003	0.00234938	yes
ADAM28	ADAM28	ADAM28	chr8:24151579-24212726	CTRL	PDPNKD	NOTEST	0	0.00443457	inf	0	1	1	no
ADAM29	ADAM29	ADAM29	chr4:175839508-175899331	CTRL	PDPNKD	NOTEST	0	0	0	0	1	1	no
ADAM30	ADAM30	ADAM30	chr1:120436155-120439147	CTRL	PDPNKD	NOTEST	0	0	0	0	1	1	no
ADAM32	ADAM32	ADAM32	chr8:38965049-39142436	CTRL	PDPNKD	NOTEST	0.152256	0.0620446	-1.29512	0	1	1	no
ADAM33	ADAM33	ADAM33	chr20:3648619-3662738	CTRL	PDPNKD	NOTEST	0	0	0	0	1	1	no
ADAM3A	ADAM3A	ADAM3A	chr8:39308563-39380470	CTRL	PDPNKD	NOTEST	0	0	0	0	1	1	no
ADAM5P	ADAM5P	ADAM5P	chr8:39172181-39260375	CTRL	PDPNKD	NOTEST	0	0	0	0	1	1	no
ADAM6	ADAM6	ADAM6	chr14:106435818-106438358	CTRL	PDPNKD	NOTEST	0	0	0	0	1	1	no
ADAM7	ADAM7	ADAM7	chr8:24298508-24367077	CTRL	PDPNKD	NOTEST	0	0	0	0	1	1	no
ADAM8	ADAM8	ADAM8	chr10:135075919-135090407	CTRL	PDPNKD	NOTEST	0.0100244	0.0454719	2.18146	0	1	1	no
ADAM9	ADAM9	ADAM9	chr8:38854504-38962779	CTRL	PDPNKD	OK	74.5002	337.094	2.17784	10.7998	5e-05	0.000473395	yes
ADAMDEC1	ADAMDEC1	ADAMDEC1	chr8:24241797-24263526	CTRL	PDPNKD	NOTEST	0	0	0	0	1	1	no
ADAMTS1	ADAMTS1	ADAMTS1	chr21:28208605-28217728	CTRL	PDPNKD	OK	1.15146	3.24135	1.49313	5.5644	5e-05	0.000473395	yes
ADAMTS10	ADAMTS10	ADAMTS10	chr19:8645125-8675588	CTRL	PDPNKD	OK	1.19718	1.10403	-0.116872	-0.386054	0.5798	0.753871	no
ADAMTS12	ADAMTS12	ADAMTS12	chr5:33527286-33892124	CTRL	PDPNKD	NOTEST	0.122336	0.0770532	-0.666917	0	1	1	no
ADAMTS13	ADAMTS13	ADAMTS13	chr9:136243283-136324508	CTRL	PDPNKD	NOTEST	0.253459	0.161629	-0.649068	0	1	1	no
ADAMTS14	ADAMTS14	ADAMTS14	chr10:72432558-72522195	CTRL	PDPNKD	NOTEST	0.0386895	0.0361212	-0.0990989	0	1	1	no
ADAMTS15	ADAMTS15	ADAMTS15	chr11:130318868-130346539	CTRL	PDPNKD	OK	1.53754	0.262243	-2.55165	-6.95278	5e-05	0.000473395	yes
ADAMTS16	ADAMTS16	ADAMTS16	chr5:5140442-5320412	CTRL	PDPNKD	NOTEST	0	0	0	0	1	1	no
ADAMTS17	ADAMTS17	ADAMTS17	chr15:100511642-100882183	CTRL	PDPNKD	NOTEST	0.0530443	0.0801198	0.59496	0	1	1	no
ADAMTS18	ADAMTS18	ADAMTS18	chr16:77316024-77469011	CTRL	PDPNKD	OK	8.11524	15.1654	0.902079	4.3482	5e-05	0.000473395	yes
ADAMTS19	ADAMTS19	ADAMTS19	chr5:128796102-129074376	CTRL	PDPNKD	NOTEST	0	0	0	0	1	1	no
ADAMTS2	ADAMTS2	ADAMTS2	chr5:178537851-178772431	CTRL	PDPNKD	NOTEST	0.0804846	0.0959888	0.254154	0	1	1	no
ADAMTS20	ADAMTS20	ADAMTS20	chr12:43748011-43945724	CTRL	PDPNKD	NOTEST	0	0	0	0	1	1	no
ADAMTS3	ADAMTS3	ADAMTS3	chr4:73146685-73434516	CTRL	PDPNKD	OK	0.0554415	0.782113	3.81834	5.72063	5e-05	0.000473395	yes
ADAMTS4	ADAMTS4	ADAMTS4	chr1:161159537-161168845	CTRL	PDPNKD	OK	5.50181	11.2796	1.03573	4.77803	5e-05	0.000473395	yes
ADAMTS5	ADAMTS5	ADAMTS5	chr21:28290230-28339439	CTRL	PDPNKD	NOTEST	0.0014307	0.00553613	1.95215	0	1	1	no
ADAMTS6	ADAMTS6	ADAMTS6	chr5:64444562-64777704	CTRL	PDPNKD	OK	2.24815	2.31007	0.039197	0.168117	0.81055	0.902848	no
ADAMTS7	ADAMTS7	ADAMTS7	chr15:79051544-79103773	CTRL	PDPNKD	OK	5.92612	2.86378	-1.04917	-4.64664	5e-05	0.000473395	yes
ADAMTS8	ADAMTS8	ADAMTS8	chr11:130274817-130298539	CTRL	PDPNKD	NOTEST	0	0	0	0	1	1	no
ADAMTS9	ADAMTS9	ADAMTS9	chr3:64501330-64997143	CTRL	PDPNKD	OK	7.1547	11.2629	0.654616	3.15331	5e-05	0.000473395	yes
ADAMTS9-AS2	ADAMTS9-AS2	ADAMTS9-AS2	chr3:64501330-64997143	CTRL	PDPNKD	NOTEST	0.0973155	0.208667	1.10046	0	1	1	no
ADAMTSL1	ADAMTSL1	ADAMTSL1	chr9:18474078-18910947	CTRL	PDPNKD	OK	2.68601	5.08185	0.919885	3.36495	5e-05	0.000473395	yes
ADAMTSL2	ADAMTSL2	ADAMTSL2	chr9:136397285-136440641	CTRL	PDPNKD	NOTEST	0.0614805	0.0543576	-0.177649	0	1	1	no
ADAMTSL3	ADAMTSL3	ADAMTSL3	chr15:84322837-84708593	CTRL	PDPNKD	OK	6.20159	5.38774	-0.202958	-0.960127	0.1696	0.348278	no
ADAMTSL4	ADAMTSL4	ADAMTSL4	chr1:150521897-150533412	CTRL	PDPNKD	OK	0.613256	0.437631	-0.486775	-1.23097	0.07715	0.201473	no
ADAMTSL5	ADAMTSL5	ADAMTSL5	chr19:1505016-1513188	CTRL	PDPNKD	NOTEST	0.0204048	0.0146978	-0.473309	0	1	1	no
ADAP1	ADAP1	ADAP1	chr7:937536-994289	CTRL	PDPNKD	OK	0.26788	0.582917	1.1217	1.90904	0.01265	0.0523266	no
ADAP2	ADAP2	ADAP2	chr17:29248753-29286211	CTRL	PDPNKD	NOTEST	0.232669	0.0974066	-1.25618	0	1	1	no
ADAR	ADAR	ADAR	chr1:154554533-154600456	CTRL	PDPNKD	OK	41.0489	40.3819	-0.0236361	-0.117698	0.8636	0.930451	no
ADARB1	ADARB1	ADARB1	chr21:46494492-46646478	CTRL	PDPNKD	OK	6.69526	8.88237	0.407804	1.76661	0.01295	0.0531535	no
ADARB2	ADARB2	ADARB2	chr10:1223252-1779670	CTRL	PDPNKD	NOTEST	0	0.00155787	inf	0	1	1	no
ADARB2-AS1	ADARB2-AS1	ADARB2-AS1	chr10:1223252-1779670	CTRL	PDPNKD	NOTEST	0	0	0	0	1	1	no
ADAT1	ADAT1	ADAT1	chr16:75632246-75657221	CTRL	PDPNKD	OK	5.09276	5.33807	0.067869	0.29741	0.66745	0.816264	no
ADAT2	ADAT2	ADAT2	chr6:143743968-143771841	CTRL	PDPNKD	OK	1.66644	1.51791	-0.13468	-0.530642	0.45195	0.649684	no
ADAT3	ADAT3	ADAT3	chr19:1905372-1926012	CTRL	PDPNKD	OK	0.799724	0.293935	-1.444	-0.709267	0.4097	0.612773	no
ADC	ADC	ADC	chr1:33546713-33585995	CTRL	PDPNKD	NOTEST	0.0348421	0.0129519	-1.42767	0	1	1	no
ADCK1	ADCK1	ADCK1	chr14:78266425-78400297	CTRL	PDPNKD	OK	1.38134	1.35009	-0.0330075	-0.0914888	0.89505	0.947138	no
ADCK2	ADCK2	ADCK2	chr7:140372952-140394908	CTRL	PDPNKD	OK	2.92833	2.65784	-0.139822	-0.496579	0.47795	0.67228	no
ADCK3	ADCK3	ADCK3	chr1:227127937-227175246	CTRL	PDPNKD	OK	3.64316	2.02647	-0.84622	-3.12893	5e-05	0.000473395	yes
ADCK4	ADCK4	ADCK4	chr19:41197433-41222790	CTRL	PDPNKD	OK	1.86487	1.25889	-0.566923	-1.61714	0.02215	0.0802454	no
ADCK5	ADCK5	ADCK5	chr8:145597730-145634733	CTRL	PDPNKD	OK	1.32985	0.990888	-0.424473	-0.376869	0.59865	0.767217	no
ADCY1	ADCY1	ADCY1	chr7:45614124-45762714	CTRL	PDPNKD	NOTEST	0.139392	0.0809761	-0.783583	0	1	1	no
ADCY10	ADCY10	ADCY10	chr1:167778624-167883453	CTRL	PDPNKD	NOTEST	0	0	0	0	1	1	no
ADCY2	ADCY2	ADCY2	chr5:7396342-7830194	CTRL	PDPNKD	NOTEST	0	0.0063196	inf	0	1	1	no
ADCY3	ADCY3	ADCY3	chr2:25013135-25142055	CTRL	PDPNKD	OK	6.5403	7.39796	0.177771	0.589929	0.40245	0.60534	no
ADCY4	ADCY4	ADCY4	chr14:24787554-24804277	CTRL	PDPNKD	OK	6.20665	7.21161	0.216506	0.972784	0.16545	0.342615	no
ADCY5	ADCY5	ADCY5	chr3:123001142-123167392	CTRL	PDPNKD	NOTEST	0.0220095	0.0183425	-0.262935	0	1	1	no
ADCY6	ADCY6	ADCY6	chr12:49159974-49182820	CTRL	PDPNKD	OK	5.53285	2.98562	-0.889992	-4.01815	5e-05	0.000473395	yes
ADCY7	ADCY7	ADCY7	chr16:50321822-50352043	CTRL	PDPNKD	OK	0.601203	1.20462	1.00266	3.34468	5e-05	0.000473395	yes
ADCY8	ADCY8	ADCY8	chr8:131792546-132052835	CTRL	PDPNKD	NOTEST	0.00758659	0.0237338	1.64542	0	1	1	no
ADCY9	ADCY9	ADCY9	chr16:4012649-4166186	CTRL	PDPNKD	OK	5.15858	4.38284	-0.235107	-1.10003	0.11575	0.26866	no
ADCYAP1	ADCYAP1	ADCYAP1	chr18:904943-912173	CTRL	PDPNKD	NOTEST	0.00999998	0	#NAME?	0	1	1	no
ADCYAP1R1	ADCYAP1R1	ADCYAP1R1	chr7:31092075-31151093	CTRL	PDPNKD	NOTEST	0	0.0233605	inf	0	1	1	no
ADD1	ADD1	ADD1	chr4:2845583-2931802	CTRL	PDPNKD	OK	83.1198	87.8242	0.0794268	0.396836	0.5624	0.741635	no
ADD2	ADD2	ADD2	chr2:70889215-70995375	CTRL	PDPNKD	OK	0.305941	0.0287564	-3.4113	-2.51395	0.00125	0.00803122	yes
ADD3	ADD3	ADD3	chr10:111705316-111895323	CTRL	PDPNKD	OK	137.914	109.45	-0.333487	-1.66197	0.0197	0.0728609	no
ADGB	ADGB	ADGB	chr6:146920135-147136597	CTRL	PDPNKD	NOTEST	0	0	0	0	1	1	no
ADH1A	ADH1A	ADH1A	chr4:100010007-100222513	CTRL	PDPNKD	NOTEST	0	0	0	0	1	1	no
ADH1B	ADH1B	ADH1B	chr4:100227526-100242572	CTRL	PDPNKD	NOTEST	0	0	0	0	1	1	no
ADH1C	ADH1C	ADH1C	chr4:100257648-100273917	CTRL	PDPNKD	NOTEST	0.0106652	0	#NAME?	0	1	1	no
ADH4	ADH4	ADH4	chr4:100010007-100222513	CTRL	PDPNKD	NOTEST	0.00762468	0.00721662	-0.0793523	0	1	1	no
ADH5	ADH5	ADH5	chr4:99992129-100009931	CTRL	PDPNKD	OK	18.1403	9.37996	-0.951543	-4.38817	5e-05	0.000473395	yes
ADH6	ADH6	ADH6	chr4:100010007-100222513	CTRL	PDPNKD	NOTEST	0.0607592	0.0111835	-2.44174	0	1	1	no
ADH7	ADH7	ADH7	chr4:100333417-100356667	CTRL	PDPNKD	NOTEST	0	0	0	0	1	1	no
ADHFE1	ADHFE1	ADHFE1	chr8:67344717-67381044	CTRL	PDPNKD	OK	1.33891	1.3817	0.0453839	0.120431	0.867	0.932396	no
ADI1	ADI1	ADI1	chr2:3501689-3523350	CTRL	PDPNKD	OK	57.1498	47.3892	-0.270188	-1.31822	0.0591	0.166665	no
ADIG	ADIG	ADIG	chr20:37209837-37217104	CTRL	PDPNKD	NOTEST	0	0	0	0	1	1	no
ADIPOQ	ADIPOQ	ADIPOQ	chr3:186560462-186576252	CTRL	PDPNKD	NOTEST	0.0950998	0.0754035	-0.334811	0	1	1	no
ADIPOR1	ADIPOR1	ADIPOR1	chr1:202909959-202927700	CTRL	PDPNKD	FAIL	106.48	111.858	0	0	1	1	no
ADIPOR2	ADIPOR2	ADIPOR2	chr12:1800246-1897845	CTRL	PDPNKD	OK	13.5336	16.5897	0.293741	1.41164	0.04265	0.130778	no
ADK	ADK	ADK	chr10:75910942-76469061	CTRL	PDPNKD	OK	12.1823	15.2654	0.325479	1.48808	0.0334	0.109146	no
ADM	ADM	ADM	chr11:10326641-10328923	CTRL	PDPNKD	OK	41.3311	22.2931	-0.890632	-4.16477	5e-05	0.000473395	yes
ADM2	ADM2	ADM2	chr22:50919984-50924866	CTRL	PDPNKD	OK	0.638098	4.09473	2.68192	8.75675	5e-05	0.000473395	yes
ADNP	ADNP	ADNP	chr20:49506882-49547527	CTRL	PDPNKD	OK	22.4	22.115	-0.0184692	-0.0918587	0.89845	0.949071	no
ADNP2	ADNP2	ADNP2	chr18:77866914-77898228	CTRL	PDPNKD	OK	7.98508	6.06944	-0.395743	-1.85293	0.0079	0.0360359	yes
ADO	ADO	ADO	chr10:64564515-64568239	CTRL	PDPNKD	OK	5.0974	6.43048	0.335164	1.48244	0.03475	0.112588	no
ADORA1	ADORA1	ADORA1	chr1:203096835-203136533	CTRL	PDPNKD	NOTEST	0.00528566	0.0100064	0.920762	0	1	1	no
ADORA2A	ADORA2A	ADORA2A	chr22:24823529-24890783	CTRL	PDPNKD	OK	0.355417	1.60956	2.17908	4.73254	5e-05	0.000473395	yes
ADORA2B	ADORA2B	ADORA2B	chr17:15848230-15879210	CTRL	PDPNKD	OK	3.13446	2.80719	-0.159087	-0.537959	0.4407	0.640588	no
ADORA3	ADORA3	ADORA3	chr1:112025969-112106597	CTRL	PDPNKD	NOTEST	0.0577554	0.0529028	-0.126609	0	1	1	no
ADPGK	ADPGK	ADPGK	chr15:73043707-73090540	CTRL	PDPNKD	OK	10.0399	7.31624	-0.456575	-1.96813	0.0052	0.0257748	yes
ADPRH	ADPRH	ADPRH	chr3:119298522-119308792	CTRL	PDPNKD	OK	5.41572	5.76244	0.089528	0.39125	0.58145	0.75439	no
ADPRHL1	ADPRHL1	ADPRHL1	chr13:114076259-114107839	CTRL	PDPNKD	OK	0.97462	0.710153	-0.45671	-0.991738	0.1551	0.329039	no
ADPRHL2	ADPRHL2	ADPRHL2	chr1:36554452-36559533	CTRL	PDPNKD	OK	9.41725	10.1101	0.102419	0.433133	0.5373	0.72111	no
ADRA1A	ADRA1A	ADRA1A	chr8:26605666-26722922	CTRL	PDPNKD	NOTEST	0.0791196	0.0626128	-0.337577	0	1	1	no
ADRA1B	ADRA1B	ADRA1B	chr5:159343739-159400017	CTRL	PDPNKD	NOTEST	0.0414388	0.0896857	1.1139	0	1	1	no
ADRA1D	ADRA1D	ADRA1D	chr20:4201277-4229659	CTRL	PDPNKD	OK	0.284996	0.137799	-1.04837	-1.40698	0.0577	0.163621	no
ADRA2A	ADRA2A	ADRA2A	chr10:112836789-112840662	CTRL	PDPNKD	NOTEST	0	0	0	0	1	1	no
ADRA2B	ADRA2B	ADRA2B	chr2:96778622-96781888	CTRL	PDPNKD	NOTEST	0.00482776	0.00418326	-0.206725	0	1	1	no
ADRA2C	ADRA2C	ADRA2C	chr4:3768295-3770253	CTRL	PDPNKD	NOTEST	0.0154319	0	#NAME?	0	1	1	no
ADRB1	ADRB1	ADRB1	chr10:115803805-115806667	CTRL	PDPNKD	OK	5.03754	5.93597	0.236764	1.00032	0.15505	0.329039	no
ADRB2	ADRB2	ADRB2	chr5:148206155-148208197	CTRL	PDPNKD	OK	9.91925	10.9925	0.148218	0.652324	0.35265	0.556079	no
ADRB3	ADRB3	ADRB3	chr8:37820513-37824184	CTRL	PDPNKD	NOTEST	0	0	0	0	1	1	no
ADRBK1	ADRBK1	ADRBK1	chr11:67033904-67054029	CTRL	PDPNKD	OK	9.6356	6.50582	-0.566643	-2.56894	0.0002	0.00166133	yes
ADRBK2	ADRBK2	ADRBK2	chr22:25960860-26125258	CTRL	PDPNKD	OK	0.154098	0.404467	1.39217	3.49644	5e-05	0.000473395	yes
ADRM1	ADRM1	ADRM1	chr20:60878026-60883918	CTRL	PDPNKD	OK	62.7192	76.0171	0.277416	1.35604	0.05035	0.147995	no
ADSL	ADSL	ADSL	chr22:40742503-40762575	CTRL	PDPNKD	OK	36.2732	38.9523	0.102804	0.487337	0.48695	0.681177	no
ADSS	ADSS	ADSS	chr1:244571793-244615436	CTRL	PDPNKD	OK	40.4445	51.3191	0.343553	1.69753	0.01465	0.0583976	no
ADSSL1	ADSSL1	ADSSL1	chr14:105190533-105213647	CTRL	PDPNKD	OK	0.38179	0.657324	0.783827	1.30467	0.0657	0.179778	no
ADTRP	ADTRP	ADTRP	chr6:11713887-11779280	CTRL	PDPNKD	OK	0.636346	0.751001	0.239004	0.476644	0.49915	0.690827	no
AEBP1	AEBP1	AEBP1	chr7:44143959-44154159	CTRL	PDPNKD	OK	33.9574	39.2652	0.209525	1.03953	0.13605	0.300687	no
AEBP2	AEBP2	AEBP2	chr12:19592607-19675173	CTRL	PDPNKD	OK	15.6734	14.9433	-0.0688144	-0.33709	0.6243	0.785494	no
AEN	AEN	AEN	chr15:89164526-89175512	CTRL	PDPNKD	OK	11.6974	10.5303	-0.151643	-0.703305	0.31045	0.513509	no
AES	AES	AES	chr19:3052907-3062964	CTRL	PDPNKD	OK	145.029	136.831	-0.0839471	-0.417071	0.5547	0.735206	no
AFAP1	AFAP1	AFAP1	chr4:7755816-7941653	CTRL	PDPNKD	OK	16.9084	17.6823	0.0645664	0.319586	0.64425	0.799904	no
AFAP1-AS1	AFAP1-AS1	AFAP1-AS1	chr4:7755816-7941653	CTRL	PDPNKD	NOTEST	0.00880044	0.0181024	1.04053	0	1	1	no
AFAP1L1	AFAP1L1	AFAP1L1	chr5:148651400-148721367	CTRL	PDPNKD	OK	54.6775	52.919	-0.0471609	-0.237006	0.7386	0.861207	no
AFAP1L2	AFAP1L2	AFAP1L2	chr10:116054582-116164515	CTRL	PDPNKD	OK	0.326071	0.796647	1.28875	3.10507	0.0001	0.000893872	yes
AFF1	AFF1	AFF1	chr4:87856153-88062206	CTRL	PDPNKD	OK	19.5061	14.0721	-0.471087	-2.35527	0.00065	0.00454829	yes
AFF2	AFF2	AFF2	chrX:147582138-148082193	CTRL	PDPNKD	NOTEST	0.0188772	0.0292988	0.634198	0	1	1	no
AFF3	AFF3	AFF3	chr2:100163715-100759037	CTRL	PDPNKD	NOTEST	0.0410351	0.0314306	-0.384689	0	1	1	no
AFF4	AFF4	AFF4	chr5:132211070-132299354	CTRL	PDPNKD	OK	9.31003	20.1394	1.11317	5.4912	5e-05	0.000473395	yes
AFG3L1P	AFG3L1P	AFG3L1P	chr16:90036182-90067195	CTRL	PDPNKD	OK	2.89049	2.79739	-0.0472306	-0.141101	0.84055	0.919369	no
AFG3L2	AFG3L2	AFG3L2	chr18:12328942-12377275	CTRL	PDPNKD	OK	17.4629	20.9627	0.26353	1.267	0.07085	0.189609	no
AFM	AFM	AFM	chr4:74347461-74369718	CTRL	PDPNKD	NOTEST	0	0	0	0	1	1	no
AFMID	AFMID	AFMID	chr17:76183397-76203782	CTRL	PDPNKD	OK	17.6535	14.125	-0.321707	-1.43642	0.0397	0.124258	no
AFP	AFP	AFP	chr4:74301932-74321492	CTRL	PDPNKD	NOTEST	0	0	0	0	1	1	no
AFTPH	AFTPH	AFTPH	chr2:64751438-64820138	CTRL	PDPNKD	OK	11.302	11.946	0.0799535	0.376931	0.5887	0.75927	no
AGA	AGA	AGA	chr4:178351928-178363657	CTRL	PDPNKD	OK	6.65454	5.46458	-0.284228	-1.16494	0.09705	0.236853	no
AGAP1	AGAP1	AGAP1	chr2:236402732-237040444	CTRL	PDPNKD	OK	1.52507	2.01605	0.402664	1.17146	0.0876	0.220061	no
AGAP11	AGAP11	AGAP11	chr10:88728187-88769960	CTRL	PDPNKD	OK	0.328383	0.155186	-1.08138	-1.01363	0.1603	0.336201	no
AGAP2	AGAP2	AGAP2	chr12:58118075-58135944	CTRL	PDPNKD	NOTEST	0.139314	0.247195	0.827302	0	1	1	no
AGAP3	AGAP3	AGAP3	chr7:150783825-150841523	CTRL	PDPNKD	OK	30.1666	21.2503	-0.505466	-2.3687	0.0008	0.00542904	yes
AGAP4	AGAP4	AGAP4	chr10:46321049-46342921	CTRL	PDPNKD	NOTEST	0.0187921	0.0650477	1.79137	0	1	1	no
AGAP5	AGAP5	AGAP5	chr10:75434032-75457554	CTRL	PDPNKD	OK	0.255997	0.284599	0.152802	0.229822	0.74515	0.86512	no
AGAP6	AGAP6	AGAP6	chr10:51748077-51770259	CTRL	PDPNKD	OK	0.497573	0.355107	-0.486653	-0.955153	0.1727	0.352301	no
AGAP7	AGAP7	AGAP7	chr10:51464161-51486327	CTRL	PDPNKD	NOTEST	0	0	0	0	1	1	no
AGAP8	AGAP8	AGAP8	chr10:51026324-51371331	CTRL	PDPNKD	NOTEST	0.0705617	0.00578039	-3.60965	0	1	1	no
AGAP9	AGAP9	AGAP9	chr10:48215723-48237508	CTRL	PDPNKD	NOTEST	0	0	0	0	1	1	no
AGBL1	AGBL1	AGBL1	chr15:86685241-87572283	CTRL	PDPNKD	NOTEST	0.00411473	0	#NAME?	0	1	1	no
AGBL2	AGBL2	AGBL2	chr11:47681142-47736928	CTRL	PDPNKD	NOTEST	0.0417761	0.0193986	-1.10672	0	1	1	no
AGBL3	AGBL3	AGBL3	chr7:134671258-134820530	CTRL	PDPNKD	NOTEST	0.178622	0.0589051	-1.60045	0	1	1	no
AGBL4	AGBL4	AGBL4	chr1:48998526-50489626	CTRL	PDPNKD	NOTEST	0.00486115	0.0334258	2.78159	0	1	1	no
AGBL5	AGBL5	AGBL5	chr2:27274490-27294567	CTRL	PDPNKD	OK	14.3482	11.8222	-0.279372	-0.461377	0.50735	0.697882	no
AGER	AGER	AGER	chr6_ssto_hap7:3496472-3499827	CTRL	PDPNKD	OK	3.61755	3.19582	-0.178826	-0.570859	0.40715	0.610127	no
AGFG1	AGFG1	AGFG1	chr2:228336887-228425938	CTRL	PDPNKD	OK	11.3622	13.3768	0.235482	1.17561	0.09145	0.226644	no
AGFG2	AGFG2	AGFG2	chr7:100136833-100165843	CTRL	PDPNKD	OK	13.3934	10.2069	-0.391972	-1.87967	0.0069	0.0323756	yes
AGGF1	AGGF1	AGGF1	chr5:76326209-76361058	CTRL	PDPNKD	OK	14.803	16.1831	0.128594	0.623665	0.3732	0.576231	no
AGK	AGK	AGK	chr7:141251077-141354209	CTRL	PDPNKD	OK	14.7322	14.7836	0.00502329	0.023717	0.97375	0.985931	no
AGL	AGL	AGL	chr1:100315639-100389579	CTRL	PDPNKD	OK	3.20817	2.1634	-0.568454	-2.49259	0.00065	0.00454829	yes
AGMAT	AGMAT	AGMAT	chr1:15853351-15911605	CTRL	PDPNKD	OK	0.247871	0.330325	0.414295	0.250478	0.7288	0.855282	no
AGMO	AGMO	AGMO	chr7:15239942-15601640	CTRL	PDPNKD	OK	2.07842	1.75477	-0.244204	-0.79379	0.25965	0.457837	no
AGPAT1	AGPAT1	AGPAT1	chr6_ssto_hap7:3468303-3493616	CTRL	PDPNKD	OK	55.4578	29.0329	-0.933703	-4.04768	5e-05	0.000473395	yes
AGPAT2	AGPAT2	AGPAT2	chr9:139567594-139581911	CTRL	PDPNKD	OK	8.60117	3.46701	-1.31084	-4.80586	5e-05	0.000473395	yes
AGPAT3	AGPAT3	AGPAT3	chr21:45285115-45407475	CTRL	PDPNKD	OK	27.8873	26.0857	-0.096352	-0.480332	0.4917	0.684793	no
AGPAT4	AGPAT4	AGPAT4	chr6:161551056-161695107	CTRL	PDPNKD	OK	2.23747	1.75061	-0.354015	-1.49456	0.0305	0.102133	no
AGPAT4-IT1	AGPAT4-IT1	AGPAT4-IT1	chr6:161551056-161695107	CTRL	PDPNKD	NOTEST	0.216809	0.151207	-0.519904	0	1	1	no
AGPAT5	AGPAT5	AGPAT5	chr8:6565877-6619021	CTRL	PDPNKD	OK	14.8429	17.3127	0.222058	1.08725	0.1156	0.268406	no
AGPAT6	AGPAT6	AGPAT6	chr8:41435706-41482520	CTRL	PDPNKD	OK	8.65874	9.68314	0.161317	0.774899	0.2624	0.46112	no
AGPAT9	AGPAT9	AGPAT9	chr4:84457066-84527027	CTRL	PDPNKD	OK	5.83249	3.40946	-0.774569	-3.09694	5e-05	0.000473395	yes
AGPHD1	AGPHD1	AGPHD1	chr15:78799905-78829715	CTRL	PDPNKD	OK	0.963578	0.667005	-0.530704	-0.744923	0.2775	0.479003	no
AGPS	AGPS	AGPS	chr2:178257470-178408564	CTRL	PDPNKD	OK	17.5433	19.5921	0.159356	0.790179	0.26515	0.464389	no
AGR2	AGR2	AGR2	chr7:16832263-16844738	CTRL	PDPNKD	NOTEST	0	0.103026	inf	0	1	1	no
AGR3	AGR3	AGR3	chr7:16899029-16921613	CTRL	PDPNKD	NOTEST	0	0	0	0	1	1	no
AGRN	AGRN	AGRN	chr1:955502-991499	CTRL	PDPNKD	OK	18.9723	20.4121	0.105534	0.52357	0.4539	0.65157	no
AGRP	AGRP	AGRP	chr16:67516473-67517716	CTRL	PDPNKD	NOTEST	0	0	0	0	1	1	no
AGSK1	AGSK1	AGSK1	chr15:83130032-83182930	CTRL	PDPNKD	NOTEST	0.126407	0.17351	0.456935	0	1	1	no
AGT	AGT	AGT	chr1:230838271-230850336	CTRL	PDPNKD	NOTEST	0	0	0	0	1	1	no
AGTPBP1	AGTPBP1	AGTPBP1	chr9:88161453-88356944	CTRL	PDPNKD	OK	7.65601	7.07916	-0.113015	-0.522886	0.44995	0.647791	no
AGTR1	AGTR1	AGTR1	chr3:148415657-148460790	CTRL	PDPNKD	NOTEST	0	0	0	0	1	1	no
AGTR2	AGTR2	AGTR2	chrX:115301957-115306225	CTRL	PDPNKD	NOTEST	0.00502169	0	#NAME?	0	1	1	no
AGTRAP	AGTRAP	AGTRAP	chr1:11796141-11810828	CTRL	PDPNKD	OK	11.0917	9.6611	-0.199226	-0.787958	0.2615	0.459999	no
AGXT	AGXT	AGXT	chr2:241808161-241818536	CTRL	PDPNKD	NOTEST	0	0	0	0	1	1	no
AGXT2	AGXT2	AGXT2	chr5:34998205-35048240	CTRL	PDPNKD	NOTEST	0	0	0	0	1	1	no
AGXT2L1	AGXT2L1	AGXT2L1	chr4:109663201-109684235	CTRL	PDPNKD	NOTEST	0	0	0	0	1	1	no
AGXT2L2	AGXT2L2	AGXT2L2	chr5:177631507-177659803	CTRL	PDPNKD	OK	7.43898	8.63018	0.214286	0.266512	0.7078	0.843009	no
AHCTF1	AHCTF1	AHCTF1	chr1:247002401-247094726	CTRL	PDPNKD	OK	11.5481	12.9904	0.169793	0.83585	0.2336	0.427082	no
AHCY	AHCY	AHCY	chr20:32868070-32899608	CTRL	PDPNKD	OK	69.5337	49.9406	-0.477501	-2.35891	0.00045	0.0033389	yes
AHCYL1	AHCYL1	AHCYL1	chr1:110527386-110566364	CTRL	PDPNKD	OK	37.203	39.0286	0.0691112	0.340345	0.627	0.787089	no
AHCYL2	AHCYL2	AHCYL2	chr7:128864854-129070052	CTRL	PDPNKD	OK	2.59642	1.99307	-0.38153	-1.54484	0.0283	0.0962722	no
AHDC1	AHDC1	AHDC1	chr1:27860755-27930143	CTRL	PDPNKD	OK	4.5434	3.48686	-0.381847	-1.72743	0.01315	0.053808	no
AHI1	AHI1	AHI1	chr6:135605109-135818903	CTRL	PDPNKD	OK	4.02831	3.55147	-0.181759	-0.747276	0.2855	0.487425	no
AHNAK	AHNAK	AHNAK	chr11:62201015-62314332	CTRL	PDPNKD	OK	47.0779	44.161	-0.0922761	-0.32931	0.54795	0.729026	no
AHNAK2	AHNAK2	AHNAK2	chr14:105403590-105444694	CTRL	PDPNKD	OK	2.88139	2.38302	-0.273978	-1.30003	0.06265	0.173326	no
AHR	AHR	AHR	chr7:17338275-17385775	CTRL	PDPNKD	OK	28.6992	17.2107	-0.737702	-3.64978	5e-05	0.000473395	yes
AHRR	AHRR	AHRR	chr5:271735-438405	CTRL	PDPNKD	OK	0.884682	1.05273	0.25091	0.397535	0.56235	0.741635	no
AHSA1	AHSA1	AHSA1	chr14:77924372-77935815	CTRL	PDPNKD	OK	75.5796	89.3092	0.240812	1.1839	0.09285	0.229258	no
AHSA2	AHSA2	AHSA2	chr2:61404554-61697849	CTRL	PDPNKD	OK	2.36156	2.0843	-0.18018	-0.185098	0.7934	0.892357	no
AHSG	AHSG	AHSG	chr3:186330849-186339107	CTRL	PDPNKD	NOTEST	0	0	0	0	1	1	no
AHSP	AHSP	AHSP	chr16:31539202-31540124	CTRL	PDPNKD	NOTEST	0	0	0	0	1	1	no
AICDA	AICDA	AICDA	chr12:8754761-8765442	CTRL	PDPNKD	NOTEST	0.0598897	0.0447292	-0.421091	0	1	1	no
AIDA	AIDA	AIDA	chr1:222841354-222885864	CTRL	PDPNKD	OK	65.8481	64.9039	-0.0208375	-0.10381	0.88485	0.94092	no
AIF1	AIF1	AIF1	chr6_ssto_hap7:2913800-2915605	CTRL	PDPNKD	NOTEST	0.098915	0	#NAME?	0	1	1	no
AIF1L	AIF1L	AIF1L	chr9:133971862-133998539	CTRL	PDPNKD	OK	1.47933	4.12359	1.47896	5.47608	5e-05	0.000473395	yes
AIFM1	AIFM1	AIFM1	chrX:129263337-129299861	CTRL	PDPNKD	OK	13.418	12.7896	-0.0691952	-0.315887	0.65065	0.804152	no
AIFM2	AIFM2	AIFM2	chr10:71812356-71892690	CTRL	PDPNKD	OK	0.947308	1.46917	0.633099	1.93506	0.0062	0.0296893	yes
AIFM3	AIFM3	AIFM3	chr22:21319417-21335649	CTRL	PDPNKD	NOTEST	0	0.0122139	inf	0	1	1	no
AIG1	AIG1	AIG1	chr6:143382022-143661441	CTRL	PDPNKD	OK	9.87989	7.83892	-0.33384	-1.33389	0.0603	0.168723	no
AIM1	AIM1	AIM1	chr6:106959729-107018334	CTRL	PDPNKD	OK	7.50838	8.75599	0.221769	1.06753	0.1304	0.292535	no
AIM1L	AIM1L	AIM1L	chr1:26648349-26680621	CTRL	PDPNKD	NOTEST	0	0.0230929	inf	0	1	1	no
AIM2	AIM2	AIM2	chr1:159032274-159046647	CTRL	PDPNKD	NOTEST	0	0	0	0	1	1	no
AIMP1	AIMP1	AIMP1	chr4:106967232-107270381	CTRL	PDPNKD	OK	13.1558	15.0897	0.197865	0.703969	0.31895	0.52204	no
AIMP2	AIMP2	AIMP2	chr7:6048881-6098860	CTRL	PDPNKD	OK	27.1427	39.0315	0.524074	0.925949	0.19035	0.375272	no
AIP	AIP	AIP	chr11:67250504-67258579	CTRL	PDPNKD	OK	17.7035	17.1923	-0.0422726	-0.184296	0.7887	0.889709	no
AIPL1	AIPL1	AIPL1	chr17:6327058-6338519	CTRL	PDPNKD	NOTEST	0.0711168	0.0557144	-0.352139	0	1	1	no
AIRE	AIRE	AIRE	chr21:45705762-45718110	CTRL	PDPNKD	NOTEST	0	0	0	0	1	1	no
AJAP1	AJAP1	AJAP1	chr1:4715104-4843851	CTRL	PDPNKD	NOTEST	0	0.004711	inf	0	1	1	no
AJUBA	AJUBA	AJUBA	chr14:23440409-23451848	CTRL	PDPNKD	OK	6.64333	10.7788	0.698215	3.13452	5e-05	0.000473395	yes
AK1	AK1	AK1	chr9:130628758-130640022	CTRL	PDPNKD	OK	21.225	19.841	-0.0972779	-0.460645	0.5098	0.699947	no
AK2	AK2	AK2	chr1:33473540-33502512	CTRL	PDPNKD	OK	45.4539	52.3203	0.202967	0.999054	0.1492	0.320934	no
AK3	AK3	AK3	chr9:4709556-4742043	CTRL	PDPNKD	OK	35.0334	29.9111	-0.22805	-1.12888	0.10525	0.250195	no
AK4	AK4	AK4	chr1:65613231-65697828	CTRL	PDPNKD	OK	7.47831	11.904	0.670659	3.25988	5e-05	0.000473395	yes
AK5	AK5	AK5	chr1:77747661-78025654	CTRL	PDPNKD	OK	23.7046	10.6256	-1.15762	-5.49446	5e-05	0.000473395	yes
AK7	AK7	AK7	chr14:96858447-96955112	CTRL	PDPNKD	NOTEST	0.161182	0.107136	-0.589247	0	1	1	no
AK8	AK8	AK8	chr9:135600964-135754198	CTRL	PDPNKD	NOTEST	0.00711551	0.00673473	-0.0793479	0	1	1	no
AKAP1	AKAP1	AKAP1	chr17:55162552-55198710	CTRL	PDPNKD	OK	10.0986	8.34095	-0.275872	-1.29031	0.0659	0.180102	no
AKAP10	AKAP10	AKAP10	chr17:19808749-19881129	CTRL	PDPNKD	OK	7.28501	8.16049	0.163725	0.727438	0.3038	0.506868	no
AKAP11	AKAP11	AKAP11	chr13:42846288-42897403	CTRL	PDPNKD	OK	8.90801	7.44807	-0.258236	-1.25957	0.07275	0.193137	no
AKAP12	AKAP12	AKAP12	chr6:151561133-151679694	CTRL	PDPNKD	OK	170.732	154.642	-0.1428	-0.700254	0.31875	0.52204	no
AKAP13	AKAP13	AKAP13	chr15:85923870-86292586	CTRL	PDPNKD	OK	7.20328	5.64839	-0.350815	-1.59771	0.02465	0.086953	no
AKAP14	AKAP14	AKAP14	chrX:119029935-119054679	CTRL	PDPNKD	NOTEST	0.0852155	0	#NAME?	0	1	1	no
AKAP17A	AKAP17A	AKAP17A	chrY:1660485-1711974	CTRL	PDPNKD	NOTEST	0	0	0	0	1	1	no
AKAP2	AKAP2	AKAP2	chr9:112403067-112934791	CTRL	PDPNKD	OK	131.281	220.359	0.747191	3.69655	5e-05	0.000473395	yes
AKAP3	AKAP3	AKAP3	chr12:4724675-4754343	CTRL	PDPNKD	OK	0.422771	0.290455	-0.541563	-1.01574	0.14935	0.3211	no
AKAP4	AKAP4	AKAP4	chrX:49955410-49965664	CTRL	PDPNKD	NOTEST	0	0	0	0	1	1	no
AKAP5	AKAP5	AKAP5	chr14:64932216-64941221	CTRL	PDPNKD	NOTEST	0.224538	0.221197	-0.0216316	0	1	1	no
AKAP6	AKAP6	AKAP6	chr14:32798478-33302268	CTRL	PDPNKD	NOTEST	0.0240443	0.0127452	-0.915741	0	1	1	no
AKAP7	AKAP7	AKAP7	chr6:131456825-131604675	CTRL	PDPNKD	OK	1.68037	1.35822	-0.307065	-0.978815	0.15865	0.334325	no
AKAP8	AKAP8	AKAP8	chr19:15464331-15490612	CTRL	PDPNKD	OK	13.2305	13.8692	0.0680111	0.323126	0.6466	0.801398	no
AKAP8L	AKAP8L	AKAP8L	chr19:15490858-15529833	CTRL	PDPNKD	OK	23.2796	23.566	0.0176399	0.0837923	0.9015	0.950402	no
AKAP9	AKAP9	AKAP9	chr7:91570188-91739987	CTRL	PDPNKD	OK	7.7643	7.36772	-0.0756384	-0.371453	0.5987	0.767217	no
AKD1	AKD1	AKD1	chr6:109814058-110012415	CTRL	PDPNKD	OK	2.89097	3.69601	0.354415	1.31993	0.06055	0.169209	no
AKIP1	AKIP1	AKIP1	chr11:8932700-8954553	CTRL	PDPNKD	OK	12.5086	14.1153	0.174339	0.724417	0.30615	0.508997	no
AKIRIN1	AKIRIN1	AKIRIN1	chr1:39456915-39471737	CTRL	PDPNKD	OK	20.0072	34.5442	0.787921	3.80462	5e-05	0.000473395	yes
AKIRIN2	AKIRIN2	AKIRIN2	chr6:88384577-88411985	CTRL	PDPNKD	OK	25.127	27.0001	0.103728	0.485606	0.48695	0.681177	no
AKIRIN2-AS1	AKIRIN2-AS1	AKIRIN2-AS1	chr6:88384577-88411985	CTRL	PDPNKD	OK	7.01542	5.01616	-0.483947	-0.368745	0.6054	0.771873	no
AKNA	AKNA	AKNA	chr9:117096432-117156685	CTRL	PDPNKD	OK	0.598328	0.478176	-0.323393	-1.01399	0.1534	0.326843	no
AKNAD1	AKNAD1	AKNAD1	chr1:109358524-109399716	CTRL	PDPNKD	NOTEST	0.0285515	0.023315	-0.292306	0	1	1	no
AKR1A1	AKR1A1	AKR1A1	chr1:46016454-46035723	CTRL	PDPNKD	OK	26.4459	28.0204	0.083436	0.385201	0.58215	0.755003	no
AKR1B1	AKR1B1	AKR1B1	chr7:134127106-134143888	CTRL	PDPNKD	OK	31.5153	21.3534	-0.561587	-2.59369	0.00015	0.00128957	yes
AKR1B10	AKR1B10	AKR1B10	chr7:134212343-134226166	CTRL	PDPNKD	NOTEST	0.169773	0.216937	0.353665	0	1	1	no
AKR1B15	AKR1B15	AKR1B15	chr7:134233848-134264592	CTRL	PDPNKD	NOTEST	0	0	0	0	1	1	no
AKR1C1	AKR1C1	AKR1C1	chr10:5005453-5020158	CTRL	PDPNKD	OK	0.768194	0.0436083	-4.13879	-2.82496	0.05585	0.160016	no
AKR1C2	AKR1C2	AKR1C2	chr10:5029967-5060225	CTRL	PDPNKD	OK	1.68556	0.406713	-2.05115	-3.40581	5e-05	0.000473395	yes
AKR1C3	AKR1C3	AKR1C3	chr10:5090957-5149878	CTRL	PDPNKD	OK	13.66	7.27474	-0.908989	-3.62028	5e-05	0.000473395	yes
AKR1C4	AKR1C4	AKR1C4	chr10:5238797-5260910	CTRL	PDPNKD	NOTEST	0.0286622	0	#NAME?	0	1	1	no
AKR1CL1	AKR1CL1	AKR1CL1	chr10:5196654-5227150	CTRL	PDPNKD	NOTEST	0	0	0	0	1	1	no
AKR1D1	AKR1D1	AKR1D1	chr7:137761177-137803050	CTRL	PDPNKD	NOTEST	0.0056757	0.0222061	1.96809	0	1	1	no
AKR1E2	AKR1E2	AKR1E2	chr10:4868401-4890251	CTRL	PDPNKD	OK	0.553707	0.829522	0.583157	1.08471	0.12355	0.281063	no
AKR7A2	AKR7A2	AKR7A2	chr1:19629201-19638640	CTRL	PDPNKD	OK	9.37608	8.50556	-0.140578	-0.626558	0.37325	0.576241	no
AKR7A2P1	AKR7A2P1	AKR7A2P1	chr1:113454469-113498975	CTRL	PDPNKD	NOTEST	0	0	0	0	1	1	no
AKR7A3	AKR7A3	AKR7A3	chr1:19609056-19615280	CTRL	PDPNKD	NOTEST	0.083128	0.0741184	-0.165503	0	1	1	no
AKR7L	AKR7L	AKR7L	chr1:19592475-19600568	CTRL	PDPNKD	NOTEST	0.0521329	0.0820571	0.654435	0	1	1	no
AKT1	AKT1	AKT1	chr14:105235686-105262080	CTRL	PDPNKD	OK	39.0393	44.7261	0.196192	0.966073	0.17265	0.352253	no
AKT1S1	AKT1S1	AKT1S1	chr19:50372296-50380644	CTRL	PDPNKD	OK	87.1455	61.4813	-0.503277	-2.47214	0.00065	0.00454829	yes
AKT2	AKT2	AKT2	chr19:40736223-40791302	CTRL	PDPNKD	OK	11.0735	11.4876	0.0529572	0.252258	0.71945	0.850929	no
AKT3	AKT3	AKT3	chr1:243419306-244006886	CTRL	PDPNKD	OK	42.2593	56.6394	0.422537	1.44588	0.0369	0.117602	no
AKTIP	AKTIP	AKTIP	chr16:53468350-53537170	CTRL	PDPNKD	OK	15.6532	15.8284	0.0160514	0.0414418	0.9557	0.975768	no
ALAD	ALAD	ALAD	chr9:116148591-116163618	CTRL	PDPNKD	OK	11.8627	12.6983	0.0982044	0.460847	0.51485	0.704544	no
ALAS1	ALAS1	ALAS1	chr3:52232098-52248343	CTRL	PDPNKD	OK	39.8785	56.4589	0.50159	2.46482	0.0006	0.00426817	yes
ALAS2	ALAS2	ALAS2	chrX:55035487-55057497	CTRL	PDPNKD	NOTEST	0	0	0	0	1	1	no
ALB	ALB	ALB	chr4:74269971-74287129	CTRL	PDPNKD	NOTEST	0.0144717	0	#NAME?	0	1	1	no
ALCAM	ALCAM	ALCAM	chr3:105085556-105295757	CTRL	PDPNKD	OK	24.6892	49.8799	1.01458	5.01232	5e-05	0.000473395	yes
ALDH16A1	ALDH16A1	ALDH16A1	chr19:49956472-49974305	CTRL	PDPNKD	OK	3.41818	2.73048	-0.324074	-1.24413	0.07885	0.204345	no
ALDH18A1	ALDH18A1	ALDH18A1	chr10:97365685-97416567	CTRL	PDPNKD	OK	18.662	16.8302	-0.149054	-0.726209	0.29705	0.500323	no
ALDH1A1	ALDH1A1	ALDH1A1	chr9:75515577-75568233	CTRL	PDPNKD	OK	612.88	466.965	-0.39229	-1.93751	0.0063	0.0300706	yes
ALDH1A2	ALDH1A2	ALDH1A2	chr15:58245621-58358121	CTRL	PDPNKD	OK	10.1459	7.82885	-0.374018	-1.70341	0.01565	0.0612255	no
ALDH1A3	ALDH1A3	ALDH1A3	chr15:101420008-101456830	CTRL	PDPNKD	OK	4.91189	5.01078	0.0287546	0.123871	0.8616	0.929903	no
ALDH1B1	ALDH1B1	ALDH1B1	chr9:38392660-38398662	CTRL	PDPNKD	OK	11.5654	13.6396	0.237991	1.11427	0.1105	0.259836	no
ALDH1L1	ALDH1L1	ALDH1L1	chr3:125822407-125899485	CTRL	PDPNKD	NOTEST	0.00926628	0	#NAME?	0	1	1	no
ALDH1L2	ALDH1L2	ALDH1L2	chr12:105413561-105478341	CTRL	PDPNKD	OK	0.455768	0.356026	-0.356318	-1.02506	0.141	0.308291	no
ALDH2	ALDH2	ALDH2	chr12:112204690-112247789	CTRL	PDPNKD	OK	26.7817	22.5806	-0.24616	-1.16654	0.0988	0.239538	no
ALDH3A1	ALDH3A1	ALDH3A1	chr17:19641297-19651746	CTRL	PDPNKD	NOTEST	0.134099	0.0578069	-1.21399	0	1	1	no
ALDH3A2	ALDH3A2	ALDH3A2	chr17:19552063-19580908	CTRL	PDPNKD	OK	10.6151	7.81456	-0.441877	-2.06018	0.0036	0.0191759	yes
ALDH3B1	ALDH3B1	ALDH3B1	chr11:67776047-67796743	CTRL	PDPNKD	OK	0.917308	0.706345	-0.377034	-0.956435	0.1639	0.340791	no
ALDH3B2	ALDH3B2	ALDH3B2	chr11:67429632-67448685	CTRL	PDPNKD	NOTEST	0	0	0	0	1	1	no
ALDH4A1	ALDH4A1	ALDH4A1	chr1:19197923-19229293	CTRL	PDPNKD	OK	6.24546	4.2271	-0.563139	-2.41068	0.00065	0.00454829	yes
ALDH5A1	ALDH5A1	ALDH5A1	chr6:24495196-24537435	CTRL	PDPNKD	OK	0.294781	0.248386	-0.247058	-0.528139	0.446	0.644762	no
ALDH6A1	ALDH6A1	ALDH6A1	chr14:74486058-74551196	CTRL	PDPNKD	OK	6.27718	3.87659	-0.695327	-2.52169	0.0009	0.00604585	yes
ALDH7A1	ALDH7A1	ALDH7A1	chr5:125877532-125931082	CTRL	PDPNKD	OK	13.043	11.7637	-0.148937	-0.716488	0.3033	0.506352	no
ALDH8A1	ALDH8A1	ALDH8A1	chr6:135238527-135271260	CTRL	PDPNKD	NOTEST	0.00616135	0.0182919	1.56988	0	1	1	no
ALDH9A1	ALDH9A1	ALDH9A1	chr1:165631448-165667900	CTRL	PDPNKD	OK	26.9579	29.9037	0.149616	0.724721	0.29905	0.502225	no
ALDOA	ALDOA	ALDOA	chr16:30064410-30081741	CTRL	PDPNKD	OK	356.96	402.805	0.174319	0.867197	0.2123	0.402964	no
ALDOB	ALDOB	ALDOB	chr9:104182841-104198062	CTRL	PDPNKD	NOTEST	0.0886433	0.0534101	-0.730901	0	1	1	no
ALDOC	ALDOC	ALDOC	chr17:26900132-26903951	CTRL	PDPNKD	OK	4.10113	3.76475	-0.123464	-0.432062	0.5342	0.719092	no
ALG1	ALG1	ALG1	chr16:5121809-5147789	CTRL	PDPNKD	OK	2.2423	2.10738	-0.0895245	-0.241763	0.732	0.856689	no
ALG10	ALG10	ALG10	chr12:34175215-34181236	CTRL	PDPNKD	OK	0.897929	1.13179	0.33393	0.958506	0.17885	0.359869	no
ALG10B	ALG10B	ALG10B	chr12:38710556-38723528	CTRL	PDPNKD	OK	0.85324	0.788757	-0.113371	-0.431193	0.539	0.722185	no
ALG11	ALG11	ALG11	chr13:52586522-52607736	CTRL	PDPNKD	OK	4.0459	3.93655	-0.0395291	-0.0833397	0.90455	0.951652	no
ALG12	ALG12	ALG12	chr22:50296853-50312106	CTRL	PDPNKD	OK	5.52056	5.34582	-0.0464035	-0.189965	0.78985	0.890322	no
ALG13	ALG13	ALG13	chrX:110924345-111003875	CTRL	PDPNKD	OK	10.58	16.9175	0.677181	3.1642	5e-05	0.000473395	yes
ALG14	ALG14	ALG14	chr1:95448278-95538507	CTRL	PDPNKD	OK	6.71037	8.51606	0.343793	1.24079	0.0756	0.198558	no
ALG1L	ALG1L	ALG1L	chr3:125635443-125655887	CTRL	PDPNKD	NOTEST	0.113741	0.25609	1.1709	0	1	1	no
ALG1L2	ALG1L2	ALG1L2	chr3:129800673-129830276	CTRL	PDPNKD	NOTEST	0.0370187	0.0852084	1.20274	0	1	1	no
ALG2	ALG2	ALG2	chr9:101978706-101984246	CTRL	PDPNKD	OK	19.7739	25.1993	0.349782	1.69173	0.0156	0.06112	no
ALG3	ALG3	ALG3	chr3:183948316-183967313	CTRL	PDPNKD	OK	30.7714	36.5592	0.248646	1.1656	0.09285	0.229258	no
ALG5	ALG5	ALG5	chr13:37523907-37573504	CTRL	PDPNKD	OK	19.0611	22.8173	0.259496	1.14925	0.102	0.245014	no
ALG6	ALG6	ALG6	chr1:63833260-63904233	CTRL	PDPNKD	OK	3.57013	4.18565	0.229475	0.944496	0.1771	0.357812	no
ALG8	ALG8	ALG8	chr11:77811987-77850699	CTRL	PDPNKD	OK	13.0866	13.4767	0.0423793	0.18706	0.7948	0.89306	no
ALG9	ALG9	ALG9	chr11:111652918-111742305	CTRL	PDPNKD	OK	3.49741	3.56441	0.0273783	0.121559	0.86245	0.930367	no
ALK	ALK	ALK	chr2:29415639-30144477	CTRL	PDPNKD	NOTEST	0	0	0	0	1	1	no
ALKBH1	ALKBH1	ALKBH1	chr14:78138748-78174356	CTRL	PDPNKD	OK	5.0784	5.13485	0.0159472	0.0655739	0.9283	0.962451	no
ALKBH2	ALKBH2	ALKBH2	chr12:109525992-109531293	CTRL	PDPNKD	OK	3.46745	2.41342	-0.5228	-1.31401	0.06125	0.170733	no
ALKBH3	ALKBH3	ALKBH3	chr11:43902356-43942494	CTRL	PDPNKD	OK	14.5113	17.616	0.279704	1.23317	0.0769	0.200939	no
ALKBH4	ALKBH4	ALKBH4	chr7:102073995-102105321	CTRL	PDPNKD	OK	2.56369	1.8054	-0.505909	-0.626003	0.3673	0.570039	no
ALKBH5	ALKBH5	ALKBH5	chr17:18086866-18113267	CTRL	PDPNKD	OK	18.3858	12.7435	-0.528826	-2.52509	0.0001	0.000893872	yes
ALKBH6	ALKBH6	ALKBH6	chr19:36500021-36505141	CTRL	PDPNKD	OK	3.70672	3.58778	-0.0470511	-0.134539	0.84095	0.919655	no
ALKBH7	ALKBH7	ALKBH7	chr19:6372443-6375261	CTRL	PDPNKD	OK	4.23183	4.21033	-0.00734719	-0.0245364	0.9753	0.986673	no
ALKBH8	ALKBH8	ALKBH8	chr11:107373452-107436461	CTRL	PDPNKD	OK	4.21226	4.74629	0.172204	0.747395	0.2873	0.489553	no
ALLC	ALLC	ALLC	chr2:3705785-3750260	CTRL	PDPNKD	NOTEST	0	0	0	0	1	1	no
ALMS1	ALMS1	ALMS1	chr2:73612885-73837046	CTRL	PDPNKD	OK	1.6774	1.09357	-0.617177	-2.66008	0.0001	0.000893872	yes
ALMS1P	ALMS1P	ALMS1P	chr2:73872045-73912694	CTRL	PDPNKD	NOTEST	0.00975073	0	#NAME?	0	1	1	no
ALOX12	ALOX12	ALOX12	chr17:6888441-6915653	CTRL	PDPNKD	OK	0.292015	0.0662022	-2.14109	-1.78141	0.05045	0.148223	no
ALOX12B	ALOX12B	ALOX12B	chr17:7975953-7991021	CTRL	PDPNKD	NOTEST	0.0294464	0.0111482	-1.40128	0	1	1	no
ALOX12P2	ALOX12P2	ALOX12P2	chr17:6756894-6803668	CTRL	PDPNKD	NOTEST	0	0	0	0	1	1	no
ALOX15	ALOX15	ALOX15	chr17:4534213-4544960	CTRL	PDPNKD	NOTEST	0	0	0	0	1	1	no
ALOX15B	ALOX15B	ALOX15B	chr17:7942357-7952451	CTRL	PDPNKD	NOTEST	0	0	0	0	1	1	no
ALOX15P1	ALOX15P1	ALOX15P1	chr17:6561037-6564701	CTRL	PDPNKD	NOTEST	0	0	0	0	1	1	no
ALOX5	ALOX5	ALOX5	chr10:45869623-45941567	CTRL	PDPNKD	NOTEST	0	0	0	0	1	1	no
ALOX5AP	ALOX5AP	ALOX5AP	chr13:31287614-31338565	CTRL	PDPNKD	OK	0.240269	12.2719	5.67456	6.47803	5e-05	0.000473395	yes
ALOXE3	ALOXE3	ALOXE3	chr17:7999217-8022234	CTRL	PDPNKD	NOTEST	0.00446712	0.0733822	4.03801	0	1	1	no
ALPI	ALPI	ALPI	chr2:233320832-233324742	CTRL	PDPNKD	NOTEST	0.0115375	0	#NAME?	0	1	1	no
ALPK1	ALPK1	ALPK1	chr4:113218498-113363764	CTRL	PDPNKD	NOTEST	0.106721	0.107498	0.0104751	0	1	1	no
ALPK2	ALPK2	ALPK2	chr18:56148481-56296189	CTRL	PDPNKD	NOTEST	0.00988779	0.00565432	-0.806293	0	1	1	no
ALPK3	ALPK3	ALPK3	chr15:85359910-85416713	CTRL	PDPNKD	OK	22.3254	17.5762	-0.345065	-1.72183	0.0147	0.0585266	no
ALPL	ALPL	ALPL	chr1:21835857-21904905	CTRL	PDPNKD	NOTEST	0.222591	0.266812	0.261424	0	1	1	no
ALPP	ALPP	ALPP	chr2:233243347-233247599	CTRL	PDPNKD	NOTEST	0.0203281	0.019665	-0.0478474	0	1	1	no
ALPPL2	ALPPL2	ALPPL2	chr2:233271551-233275424	CTRL	PDPNKD	NOTEST	0.0317313	0	#NAME?	0	1	1	no
ALS2	ALS2	ALS2	chr2:202564985-202645895	CTRL	PDPNKD	OK	8.15508	8.80417	0.110488	0.483153	0.48955	0.683024	no
ALS2CL	ALS2CL	ALS2CL	chr3:46710484-46735194	CTRL	PDPNKD	OK	0.916029	2.50086	1.44896	4.91931	5e-05	0.000473395	yes
ALS2CR11	ALS2CR11	ALS2CR11	chr2:202352143-202483905	CTRL	PDPNKD	NOTEST	0.0859935	0.0338109	-1.34674	0	1	1	no
ALS2CR12	ALS2CR12	ALS2CR12	chr2:202153146-202222101	CTRL	PDPNKD	OK	0.393728	0.245536	-0.681269	-0.968571	0.15535	0.329411	no
ALS2CR8	ALS2CR8	ALS2CR8	chr2:203776977-203851060	CTRL	PDPNKD	OK	0.844882	1.02824	0.283354	0.93371	0.1796	0.360558	no
ALX1	ALX1	ALX1	chr12:85674035-85695561	CTRL	PDPNKD	NOTEST	0.115296	0.106388	-0.116009	0	1	1	no
ALX3	ALX3	ALX3	chr1:110602996-110613322	CTRL	PDPNKD	OK	0.357597	0.152154	-1.2328	-1.29908	0.08075	0.207929	no
ALX4	ALX4	ALX4	chr11:44282277-44331716	CTRL	PDPNKD	NOTEST	0.00538113	0	#NAME?	0	1	1	no
ALYREF	ALYREF	ALYREF	chr17:79845710-79849462	CTRL	PDPNKD	OK	58.8977	62.8189	0.0929871	0.445585	0.5212	0.709726	no
AMACR	AMACR	AMACR	chr5:33987090-34124633	CTRL	PDPNKD	OK	4.21561	4.72983	0.166047	0.661827	0.34485	0.548274	no
AMBN	AMBN	AMBN	chr4:71457974-71473004	CTRL	PDPNKD	NOTEST	0	0	0	0	1	1	no
AMBP	AMBP	AMBP	chr9:116822407-116840752	CTRL	PDPNKD	NOTEST	0	0	0	0	1	1	no
AMBRA1	AMBRA1	AMBRA1	chr11:46417963-46612914	CTRL	PDPNKD	OK	3.08316	2.77215	-0.153404	-0.646452	0.35755	0.56082	no
AMD1	AMD1	AMD1	chr6:111195986-111216913	CTRL	PDPNKD	OK	28.4234	32.4051	0.189141	0.931976	0.18555	0.368822	no
AMDHD1	AMDHD1	AMDHD1	chr12:96337070-96362370	CTRL	PDPNKD	NOTEST	0	0	0	0	1	1	no
AMDHD2	AMDHD2	AMDHD2	chr16:2570362-2581409	CTRL	PDPNKD	OK	2.73952	1.88272	-0.541103	-1.3706	0.05275	0.153352	no
AMELX	AMELX	AMELX	chrX:11155662-11683821	CTRL	PDPNKD	NOTEST	0	0	0	0	1	1	no
AMELY	AMELY	AMELY	chrY:6733958-6742068	CTRL	PDPNKD	NOTEST	0	0	0	0	1	1	no
AMFR	AMFR	AMFR	chr16:56395363-56459444	CTRL	PDPNKD	OK	14.1632	16.2338	0.196855	0.941208	0.17015	0.348922	no
AMH	AMH	AMH	chr19:2249112-2252072	CTRL	PDPNKD	OK	0.332772	0.166466	-0.999304	-1.26556	0.0823	0.210735	no
AMHR2	AMHR2	AMHR2	chr12:53817638-53825318	CTRL	PDPNKD	NOTEST	0	0	0	0	1	1	no
AMICA1	AMICA1	AMICA1	chr11:118064441-118095809	CTRL	PDPNKD	NOTEST	0.00771984	0.053085	2.78166	0	1	1	no
AMIGO1	AMIGO1	AMIGO1	chr1:110049445-110052336	CTRL	PDPNKD	OK	0.30244	0.322406	0.0922313	0.150899	0.8268	0.911995	no
AMIGO2	AMIGO2	AMIGO2	chr12:47469489-47473734	CTRL	PDPNKD	OK	0.442254	0.259788	-0.767542	-1.42038	0.04305	0.1317	no
AMIGO3	AMIGO3	AMIGO3	chr3:49726949-49761384	CTRL	PDPNKD	OK	0.798755	0.809433	0.0191593	0.020352	0.97675	0.987613	no
AMMECR1	AMMECR1	AMMECR1	chrX:109437413-109699562	CTRL	PDPNKD	OK	3.50367	5.19415	0.568022	2.52813	0.0004	0.00301339	yes
AMMECR1L	AMMECR1L	AMMECR1L	chr2:128619206-128643514	CTRL	PDPNKD	OK	7.38207	11.2307	0.605356	2.86845	5e-05	0.000473395	yes
AMN	AMN	AMN	chr14:103388992-103397179	CTRL	PDPNKD	NOTEST	0.040012	0.0485924	0.280299	0	1	1	no
AMN1	AMN1	AMN1	chr12:31824070-31882108	CTRL	PDPNKD	OK	5.4136	5.73693	0.0836903	0.335323	0.63515	0.79409	no
AMOT	AMOT	AMOT	chrX:112018104-112084043	CTRL	PDPNKD	NOTEST	0.183162	0.122535	-0.579928	0	1	1	no
AMOTL1	AMOTL1	AMOTL1	chr11:94501507-94609918	CTRL	PDPNKD	OK	12.198	13.4405	0.13994	0.690054	0.32155	0.524549	no
AMOTL2	AMOTL2	AMOTL2	chr3:134074189-134093406	CTRL	PDPNKD	OK	15.7157	18.3498	0.223557	1.09282	0.11915	0.273822	no
AMPD1	AMPD1	AMPD1	chr1:115215719-115238239	CTRL	PDPNKD	NOTEST	0	0.00583321	inf	0	1	1	no
AMPD2	AMPD2	AMPD2	chr1:110162458-110174677	CTRL	PDPNKD	OK	4.74683	6.25032	0.396965	1.73419	0.01395	0.0563347	no
AMPD3	AMPD3	AMPD3	chr11:10471867-10529126	CTRL	PDPNKD	OK	1.20832	1.55619	0.365012	1.23662	0.07905	0.204703	no
AMPH	AMPH	AMPH	chr7:38423296-38671167	CTRL	PDPNKD	NOTEST	0.00914381	0.0124109	0.440741	0	1	1	no
AMT	AMT	AMT	chr3:49454210-49466757	CTRL	PDPNKD	OK	0.676736	0.428099	-0.660651	-0.822081	0.2239	0.415846	no
AMTN	AMTN	AMTN	chr4:71384297-71398459	CTRL	PDPNKD	NOTEST	0	0	0	0	1	1	no
AMY1A	AMY1A,AMY1B,AMY1C	AMY1A,AMY1B,AMY1C	chr1:104292278-104301311	CTRL	PDPNKD	NOTEST	0	0	0	0	1	1	no
AMY1B	AMY1B	AMY1B	chr1:104292278-104301311	CTRL	PDPNKD	NOTEST	0	0	0	0	1	1	no
AMY1C	AMY1C	AMY1C	chr1:104292278-104301311	CTRL	PDPNKD	NOTEST	0	0	0	0	1	1	no
AMY2A	AMY2A	AMY2A	chr1:104159998-104168400	CTRL	PDPNKD	NOTEST	0	0	0	0	1	1	no
AMY2B	AMY2B	AMY2B	chr1:104068577-104122149	CTRL	PDPNKD	NOTEST	0.0075389	0.0131217	0.799532	0	1	1	no
AMZ1	AMZ1	AMZ1	chr7:2719162-2755069	CTRL	PDPNKD	NOTEST	0.0195793	0.015209	-0.364408	0	1	1	no
AMZ2	AMZ2	AMZ2	chr17:66244144-66253305	CTRL	PDPNKD	OK	51.8345	58.7935	0.181743	0.869639	0.21175	0.40217	no
AMZ2P1	AMZ2P1	AMZ2P1	chr17:62962667-62971703	CTRL	PDPNKD	OK	1.15587	1.0869	-0.0887622	-0.27359	0.69655	0.835533	no
ANAPC1	ANAPC1	ANAPC1	chr2:112525213-112641741	CTRL	PDPNKD	OK	7.89065	7.48026	-0.0770559	-0.370904	0.59565	0.765259	no
ANAPC10	ANAPC10	ANAPC10	chr4:145915726-146050676	CTRL	PDPNKD	OK	8.62724	9.45102	0.131571	0.127212	0.8633	0.930441	no
ANAPC11	ANAPC11	ANAPC11	chr17:79849598-79858363	CTRL	PDPNKD	OK	13.4682	11.2711	-0.256934	-0.966086	0.1664	0.343674	no
ANAPC13	ANAPC13	ANAPC13	chr3:134196545-134293855	CTRL	PDPNKD	OK	49.1101	67.378	0.456258	1.78663	0.0114	0.0481003	yes
ANAPC16	ANAPC16	ANAPC16	chr10:73855789-73995618	CTRL	PDPNKD	OK	11.0727	13.2887	0.26319	0.88919	0.2058	0.394425	no
ANAPC2	ANAPC2	ANAPC2	chr9:140069235-140084822	CTRL	PDPNKD	OK	3.24181	2.98455	-0.119287	-0.290347	0.68045	0.826074	no
ANAPC4	ANAPC4	ANAPC4	chr4:25378847-25420120	CTRL	PDPNKD	OK	7.15203	6.11889	-0.225084	-0.969386	0.1642	0.341094	no
ANAPC5	ANAPC5	ANAPC5	chr12:121746047-121792012	CTRL	PDPNKD	OK	27.9737	27.7143	-0.0134356	-0.0648903	0.92395	0.961085	no
ANAPC7	ANAPC7	ANAPC7	chr12:110810704-110841535	CTRL	PDPNKD	OK	19.941	24.929	0.322091	1.54665	0.02565	0.0895288	no
ANG	ANG	ANG	chr14:21152335-21168758	CTRL	PDPNKD	OK	5.69513	5.0467	-0.174389	-0.293324	0.68085	0.826257	no
ANGEL1	ANGEL1	ANGEL1	chr14:77253585-77279283	CTRL	PDPNKD	OK	3.15194	2.54877	-0.306439	-1.24049	0.07815	0.202967	no
ANGEL2	ANGEL2	ANGEL2	chr1:213165523-213189168	CTRL	PDPNKD	OK	4.92479	4.08418	-0.270016	-1.19164	0.08615	0.217945	no
ANGPT1	ANGPT1	ANGPT1	chr8:108261709-108510254	CTRL	PDPNKD	OK	0.427699	0.393091	-0.121733	-0.287522	0.6823	0.826883	no
ANGPT2	ANGPT2	ANGPT2	chr8:6264112-6501140	CTRL	PDPNKD	OK	292.971	305.671	0.0612223	0.298342	0.67195	0.819578	no
ANGPT4	ANGPT4	ANGPT4	chr20:853296-896960	CTRL	PDPNKD	NOTEST	0	0	0	0	1	1	no
ANGPTL1	ANGPTL1	ANGPTL1	chr1:178694299-178889237	CTRL	PDPNKD	NOTEST	0	0	0	0	1	1	no
ANGPTL2	ANGPTL2	ANGPTL2	chr9:129677052-129985445	CTRL	PDPNKD	OK	12.5024	16.1668	0.370835	1.72695	0.0136	0.0552575	no
ANGPTL3	ANGPTL3	ANGPTL3	chr1:62920396-63153969	CTRL	PDPNKD	NOTEST	0.0224243	0	#NAME?	0	1	1	no
ANGPTL4	ANGPTL4	ANGPTL4	chr19:8429010-8439257	CTRL	PDPNKD	OK	3.36401	10.5366	1.64716	6.32294	5e-05	0.000473395	yes
ANGPTL5	ANGPTL5	ANGPTL5	chr11:101761404-101871793	CTRL	PDPNKD	NOTEST	0.0318471	0	#NAME?	0	1	1	no
ANGPTL6	ANGPTL6	ANGPTL6	chr19:10196805-10213425	CTRL	PDPNKD	OK	4.29135	4.74583	0.14523	0.293372	0.67365	0.820671	no
ANGPTL7	ANGPTL7	ANGPTL7	chr1:11166587-11322608	CTRL	PDPNKD	NOTEST	0	0	0	0	1	1	no
ANK1	ANK1	ANK1	chr8:41510743-41754280	CTRL	PDPNKD	NOTEST	0.225251	0.253534	0.170647	0	1	1	no
ANK2	ANK2	ANK2	chr4:113739238-114304896	CTRL	PDPNKD	OK	8.10111	5.03211	-0.686957	-3.25164	5e-05	0.000473395	yes
ANK3	ANK3	ANK3	chr10:61786055-62493284	CTRL	PDPNKD	OK	1.87329	2.73613	0.546562	2.38075	0.001	0.00661715	yes
ANKAR	ANKAR	ANKAR	chr2:190540710-190611376	CTRL	PDPNKD	OK	0.408943	0.384659	-0.0883193	-0.207163	0.7629	0.87477	no
ANKDD1A	ANKDD1A	ANKDD1A	chr15:65204100-65251041	CTRL	PDPNKD	OK	1.20914	1.33455	0.142368	0.441115	0.53055	0.716796	no
ANKFN1	ANKFN1	ANKFN1	chr17:54230835-54560007	CTRL	PDPNKD	NOTEST	0	0	0	0	1	1	no
ANKFY1	ANKFY1	ANKFY1	chr17:4066664-4167274	CTRL	PDPNKD	OK	10.1055	10.428	0.0453315	0.216943	0.7521	0.868768	no
ANKH	ANKH	ANKH	chr5:14704908-14871887	CTRL	PDPNKD	OK	9.27782	6.39564	-0.536697	-2.49675	0.0003	0.00234938	yes
ANKHD1	ANKHD1	ANKHD1	chr5:139781398-139929163	CTRL	PDPNKD	OK	10.7417	8.6324	-0.315392	-0.717741	0.3075	0.510411	no
ANKHD1-EIF4EBP3	ANKHD1-EIF4EBP3	ANKHD1-EIF4EBP3	chr5:139781398-139929163	CTRL	PDPNKD	OK	11.1945	7.37028	-0.602994	-1.90479	0.00895	0.0398131	yes
ANKIB1	ANKIB1	ANKIB1	chr7:91875547-92030698	CTRL	PDPNKD	OK	12.3793	16.4243	0.407907	1.99565	0.0036	0.0191759	yes
ANKK1	ANKK1	ANKK1	chr11:113258512-113271140	CTRL	PDPNKD	NOTEST	0	0	0	0	1	1	no
ANKLE1	ANKLE1	ANKLE1	chr19:17392453-17398454	CTRL	PDPNKD	OK	0.770976	0.278089	-1.47114	-3.05556	0.00015	0.00128957	yes
ANKLE2	ANKLE2	ANKLE2	chr12:133302253-133338451	CTRL	PDPNKD	OK	11.1273	14.4934	0.381286	1.82854	0.00835	0.0377	yes
ANKMY1	ANKMY1	ANKMY1	chr2:241418838-241497405	CTRL	PDPNKD	OK	0.606849	0.697575	0.20101	0.463259	0.5132	0.703007	no
ANKMY2	ANKMY2	ANKMY2	chr7:16639400-16685442	CTRL	PDPNKD	OK	5.55192	5.78537	0.059422	0.247674	0.72125	0.852198	no
ANKRA2	ANKRA2	ANKRA2	chr5:72848024-72861511	CTRL	PDPNKD	OK	5.68401	5.93821	0.0631188	0.257608	0.7145	0.847718	no
ANKRD1	ANKRD1	ANKRD1	chr10:92671856-92681032	CTRL	PDPNKD	OK	275.545	1303.38	2.24189	10.9828	5e-05	0.000473395	yes
ANKRD10	ANKRD10	ANKRD10	chr13:111530886-111567416	CTRL	PDPNKD	OK	2.8573	2.72992	-0.0657924	-0.237011	0.7344	0.858287	no
ANKRD11	ANKRD11	ANKRD11	chr16:89334028-89556969	CTRL	PDPNKD	OK	22.0117	12.2976	-0.83989	-3.45428	5e-05	0.000473395	yes
ANKRD12	ANKRD12	ANKRD12	chr18:9136750-9285983	CTRL	PDPNKD	OK	7.25003	7.65748	0.0788816	0.383501	0.5831	0.755765	no
ANKRD13A	ANKRD13A	ANKRD13A	chr12:110437234-110477235	CTRL	PDPNKD	OK	14.6339	14.0564	-0.0580862	-0.278012	0.6849	0.828219	no
ANKRD13B	ANKRD13B	ANKRD13B	chr17:27920526-27948441	CTRL	PDPNKD	OK	4.96496	1.89045	-1.39305	-5.06072	5e-05	0.000473395	yes
ANKRD13C	ANKRD13C	ANKRD13C	chr1:70724684-70820417	CTRL	PDPNKD	OK	7.10559	7.74225	0.123799	0.585155	0.39755	0.600419	no
ANKRD13D	ANKRD13D	ANKRD13D	chr11:67056761-67069955	CTRL	PDPNKD	OK	4.38323	4.69724	0.0998189	0.388199	0.5796	0.753684	no
ANKRD16	ANKRD16	ANKRD16	chr10:5903688-5931860	CTRL	PDPNKD	OK	1.08773	1.2451	0.194939	0.496417	0.4818	0.676119	no
ANKRD17	ANKRD17	ANKRD17	chr4:73940501-74124502	CTRL	PDPNKD	OK	33.0803	29.9967	-0.141167	-0.710653	0.3074	0.510372	no
ANKRD18A	ANKRD18A	ANKRD18A	chr9:38571360-38620360	CTRL	PDPNKD	NOTEST	0	0.00756909	inf	0	1	1	no
ANKRD18B	ANKRD18B	ANKRD18B	chr9:33524410-33573001	CTRL	PDPNKD	OK	0.161976	0.348667	1.10607	1.89757	0.01235	0.0512935	no
ANKRD18DP	ANKRD18DP	ANKRD18DP	chr3:197784403-197807542	CTRL	PDPNKD	NOTEST	0	0	0	0	1	1	no
ANKRD19P	ANKRD19P	ANKRD19P	chr9:95571892-95600739	CTRL	PDPNKD	NOTEST	0.0707893	0.224654	1.6661	0	1	1	no
ANKRD2	ANKRD2	ANKRD2	chr10:99332255-99343641	CTRL	PDPNKD	OK	0.205482	0.842215	2.03518	2.56699	0.0029	0.0160061	yes
ANKRD20A1	ANKRD20A1,ANKRD20A3	ANKRD20A1,ANKRD20A3	chr9:67926760-67970293	CTRL	PDPNKD	NOTEST	0	0	0	0	1	1	no
ANKRD20A11P	ANKRD20A11P	ANKRD20A11P	chr21:15316095-15352765	CTRL	PDPNKD	NOTEST	0.0487036	0.0730141	0.584146	0	1	1	no
ANKRD20A2	ANKRD20A2,ANKRD20A3	ANKRD20A2,ANKRD20A3	chr9:43089971-43133544	CTRL	PDPNKD	NOTEST	0	0	0	0	1	1	no
ANKRD20A3	ANKRD20A3	ANKRD20A3	chr9:67926760-67970293	CTRL	PDPNKD	NOTEST	0	0	0	0	1	1	no
ANKRD20A4	ANKRD20A4	ANKRD20A4	chr9:69381980-69425109	CTRL	PDPNKD	NOTEST	0.0167167	0.0590189	1.81988	0	1	1	no
ANKRD20A5P	ANKRD20A5P	ANKRD20A5P	chr18:14179095-14227049	CTRL	PDPNKD	NOTEST	0.0126599	0	#NAME?	0	1	1	no
ANKRD20A8P	ANKRD20A8P	ANKRD20A8P	chr2:95421070-95522820	CTRL	PDPNKD	OK	0.223763	0.279457	0.320656	0.546164	0.4237	0.624915	no
ANKRD20A9P	ANKRD20A9P	ANKRD20A9P	chr13:19408542-19446109	CTRL	PDPNKD	OK	0.333274	0.302204	-0.141189	-0.575239	0.41805	0.62023	no
ANKRD22	ANKRD22	ANKRD22	chr10:90562486-90611732	CTRL	PDPNKD	NOTEST	0.0107435	0	#NAME?	0	1	1	no
ANKRD23	ANKRD23	ANKRD23	chr2:97503650-97509758	CTRL	PDPNKD	NOTEST	0.176513	0.105199	-0.746655	0	1	1	no
ANKRD24	ANKRD24	ANKRD24	chr19:4183350-4224811	CTRL	PDPNKD	NOTEST	0.161083	0.0852646	-0.917786	0	1	1	no
ANKRD26	ANKRD26	ANKRD26	chr10:27293044-27389427	CTRL	PDPNKD	OK	3.92303	3.30751	-0.24622	-1.10847	0.1126	0.263328	no
ANKRD26P1	ANKRD26P1	ANKRD26P1	chr16:46503248-46603009	CTRL	PDPNKD	NOTEST	0.00228639	0.142129	5.95798	0	1	1	no
ANKRD26P3	ANKRD26P3	ANKRD26P3	chr13:19836939-19919113	CTRL	PDPNKD	NOTEST	0	0	0	0	1	1	no
ANKRD27	ANKRD27	ANKRD27	chr19:33087906-33166102	CTRL	PDPNKD	OK	7.95093	9.60765	0.27306	1.28248	0.06895	0.186063	no
ANKRD28	ANKRD28	ANKRD28	chr3:15708743-15901053	CTRL	PDPNKD	OK	8.62463	9.37637	0.120568	0.574491	0.41345	0.616229	no
ANKRD29	ANKRD29	ANKRD29	chr18:21179977-21242849	CTRL	PDPNKD	OK	0.443892	0.202762	-1.13042	-1.69149	0.02525	0.0884816	no
ANKRD30A	ANKRD30A	ANKRD30A	chr10:37414784-37521495	CTRL	PDPNKD	NOTEST	0	0.00304904	inf	0	1	1	no
ANKRD30B	ANKRD30B	ANKRD30B	chr18:14748238-14852737	CTRL	PDPNKD	NOTEST	0.0418482	0.0323126	-0.37307	0	1	1	no
ANKRD30BL	ANKRD30BL	ANKRD30BL	chr2:132905163-133015542	CTRL	PDPNKD	NOTEST	0.0110845	0.0324003	1.54746	0	1	1	no
ANKRD30BP2	ANKRD30BP2	ANKRD30BP2	chr21:14410486-14490571	CTRL	PDPNKD	OK	0.263139	0.414958	0.657138	1.27709	0.0695	0.187111	no
ANKRD31	ANKRD31	ANKRD31	chr5:74364121-74532703	CTRL	PDPNKD	NOTEST	0.00253469	0.00458656	0.855603	0	1	1	no
ANKRD32	ANKRD32	ANKRD32	chr5:93954390-94031573	CTRL	PDPNKD	OK	1.96551	1.50347	-0.386603	-1.38062	0.04855	0.144173	no
ANKRD33	ANKRD33	ANKRD33	chr12:52281792-52285505	CTRL	PDPNKD	NOTEST	0.248449	0.186655	-0.41258	0	1	1	no
ANKRD33B	ANKRD33B	ANKRD33B	chr5:10564434-10657928	CTRL	PDPNKD	OK	1.89394	4.10676	1.11661	5.03827	5e-05	0.000473395	yes
ANKRD34A	ANKRD34A	ANKRD34A	chr1:145470507-145475647	CTRL	PDPNKD	OK	0.442557	0.241102	-0.87622	-1.71894	0.019	0.0708046	no
ANKRD34B	ANKRD34B	ANKRD34B	chr5:79852573-79866304	CTRL	PDPNKD	NOTEST	0	0	0	0	1	1	no
ANKRD34C	ANKRD34C	ANKRD34C	chr15:79484048-79590581	CTRL	PDPNKD	NOTEST	0.00259256	0	#NAME?	0	1	1	no
ANKRD35	ANKRD35	ANKRD35	chr1:145549208-145568526	CTRL	PDPNKD	NOTEST	0.145394	0.214251	0.559331	0	1	1	no
ANKRD36	ANKRD36	ANKRD36	chr2:97779232-97930257	CTRL	PDPNKD	OK	1.54675	1.44902	-0.0941635	-0.36719	0.59975	0.767999	no
ANKRD36B	ANKRD36B	ANKRD36B	chr2:98121260-98206428	CTRL	PDPNKD	OK	0.945982	0.734059	-0.365918	-1.22342	0.0843	0.214367	no
ANKRD36BP1	ANKRD36BP1	ANKRD36BP1	chr1:168214818-168216668	CTRL	PDPNKD	OK	6.40286	6.02617	-0.087474	-0.34816	0.62195	0.784321	no
ANKRD36BP2	ANKRD36BP2	ANKRD36BP2	chr2:89065418-89106109	CTRL	PDPNKD	OK	6.35271	7.81	0.297951	1.19897	0.09005	0.224221	no
ANKRD37	ANKRD37	ANKRD37	chr4:186317839-186347139	CTRL	PDPNKD	OK	0.445312	0.802908	0.850418	0.40355	0.454	0.651643	no
ANKRD39	ANKRD39	ANKRD39	chr2:97513723-97523756	CTRL	PDPNKD	OK	3.60358	4.01743	0.156844	0.436387	0.5405	0.722875	no
ANKRD40	ANKRD40	ANKRD40	chr17:48770550-48785270	CTRL	PDPNKD	OK	33.9286	36.0697	0.0882883	0.437905	0.5298	0.716215	no
ANKRD42	ANKRD42	ANKRD42	chr11:82905290-82960013	CTRL	PDPNKD	OK	0.729346	0.971033	0.412916	1.0394	0.1443	0.313082	no
ANKRD44	ANKRD44	ANKRD44	chr2:197851385-198175521	CTRL	PDPNKD	OK	0.542219	0.397644	-0.447398	-0.984239	0.1538	0.327327	no
ANKRD45	ANKRD45	ANKRD45	chr1:173577474-173639001	CTRL	PDPNKD	NOTEST	0.0119844	0	#NAME?	0	1	1	no
ANKRD46	ANKRD46	ANKRD46	chr8:101532999-101572012	CTRL	PDPNKD	OK	4.71106	8.78854	0.899572	3.84515	5e-05	0.000473395	yes
ANKRD49	ANKRD49	ANKRD49	chr11:94227152-94232744	CTRL	PDPNKD	OK	4.4388	4.47723	0.0124365	0.0466904	0.94715	0.972182	no
ANKRD5	ANKRD5	ANKRD5	chr20:10004459-10288066	CTRL	PDPNKD	OK	0.537815	0.653656	0.281421	0.718001	0.3098	0.512818	no
ANKRD50	ANKRD50	ANKRD50	chr4:125585203-125633887	CTRL	PDPNKD	OK	15.265	17.7257	0.215619	1.06593	0.13195	0.294965	no
ANKRD52	ANKRD52	ANKRD52	chr12:56623819-56652143	CTRL	PDPNKD	OK	21.2958	14.1248	-0.592341	-2.93715	5e-05	0.000473395	yes
ANKRD53	ANKRD53	ANKRD53	chr2:71205574-71212629	CTRL	PDPNKD	OK	1.16672	1.29669	0.152373	0.398984	0.5685	0.745744	no
ANKRD54	ANKRD54	ANKRD54	chr22:38226861-38240378	CTRL	PDPNKD	OK	5.59666	4.82299	-0.214637	-0.852952	0.22225	0.413998	no
ANKRD55	ANKRD55	ANKRD55	chr5:55395506-55529186	CTRL	PDPNKD	OK	10.5956	8.34094	-0.345183	-1.53791	0.03025	0.101399	no
ANKRD6	ANKRD6	ANKRD6	chr6:90142896-90348474	CTRL	PDPNKD	OK	1.72077	1.32049	-0.381973	-0.635576	0.35075	0.554533	no
ANKRD62P1-PARP4P3	ANKRD62P1-PARP4P3	ANKRD62P1-PARP4P3	chr22:17134598-17156430	CTRL	PDPNKD	NOTEST	0.0304364	0	#NAME?	0	1	1	no
ANKRD63	ANKRD63	ANKRD63	chr15:40573644-40574787	CTRL	PDPNKD	NOTEST	0	0	0	0	1	1	no
ANKRD65	ANKRD65	ANKRD65	chr1:1353799-1356824	CTRL	PDPNKD	OK	0.51819	0.37448	-0.468591	-0.717203	0.30105	0.504499	no
ANKRD7	ANKRD7	ANKRD7	chr7:117864711-117882784	CTRL	PDPNKD	NOTEST	0.0256436	0.091824	1.84027	0	1	1	no
ANKRD9	ANKRD9	ANKRD9	chr14:102973197-102976128	CTRL	PDPNKD	OK	1.39571	0.456378	-1.6127	-3.03976	0.0003	0.00234938	yes
ANKS1A	ANKS1A	ANKS1A	chr6:34857037-35059190	CTRL	PDPNKD	OK	25.7489	26.124	0.0208654	0.103631	0.88125	0.939198	no
ANKS1B	ANKS1B	ANKS1B	chr12:99039077-100378432	CTRL	PDPNKD	OK	1.38771	2.08803	0.589431	0.785994	0.25255	0.449316	no
ANKS3	ANKS3	ANKS3	chr16:4746510-4799397	CTRL	PDPNKD	OK	0.637544	0.813307	0.351277	0.722219	0.2978	0.501077	no
ANKS4B	ANKS4B	ANKS4B	chr16:21245015-21263750	CTRL	PDPNKD	NOTEST	0.0300521	0.0589806	0.972777	0	1	1	no
ANKS6	ANKS6	ANKS6	chr9:101494290-101558794	CTRL	PDPNKD	OK	2.31318	1.94931	-0.246914	-1.04647	0.1348	0.29937	no
ANKUB1	ANKUB1	ANKUB1	chr3:149478889-149510610	CTRL	PDPNKD	NOTEST	0	0	0	0	1	1	no
ANKZF1	ANKZF1	ANKZF1	chr2:220094478-220101391	CTRL	PDPNKD	OK	5.38903	5.50548	0.0308428	0.128104	0.85785	0.928401	no
ANLN	ANLN	ANLN	chr7:36363758-36493400	CTRL	PDPNKD	OK	48.5436	56.2142	0.211654	1.05605	0.13015	0.292172	no
ANO1	ANO1	ANO1	chr11:69924407-70035652	CTRL	PDPNKD	NOTEST	0.00798182	0.0540505	2.75952	0	1	1	no
ANO10	ANO10	ANO10	chr3:43407817-43663560	CTRL	PDPNKD	OK	34.5062	35.4053	0.0371082	0.179063	0.79935	0.896239	no
ANO2	ANO2	ANO2	chr12:5671816-6055398	CTRL	PDPNKD	OK	1.46377	1.07125	-0.4504	-1.46542	0.03995	0.124834	no
ANO3	ANO3	ANO3	chr11:26353677-26684836	CTRL	PDPNKD	NOTEST	0.00236098	0	#NAME?	0	1	1	no
ANO4	ANO4	ANO4	chr12:101188373-101522419	CTRL	PDPNKD	OK	1.03166	3.39043	1.7165	6.11994	5e-05	0.000473395	yes
ANO5	ANO5	ANO5	chr11:22214721-22304913	CTRL	PDPNKD	NOTEST	0	0	0	0	1	1	no
ANO6	ANO6	ANO6	chr12:45566816-45834187	CTRL	PDPNKD	OK	40.7777	46.1328	0.178009	0.887714	0.20605	0.394676	no
ANO7	ANO7	ANO7	chr2:242127923-242164791	CTRL	PDPNKD	OK	0.540248	0.220054	-1.29576	-2.45056	0.0011	0.00718219	yes
ANO8	ANO8	ANO8	chr19:17420336-17445638	CTRL	PDPNKD	OK	1.23303	0.848001	-0.540074	-0.495529	0.47305	0.667936	no
ANO9	ANO9	ANO9	chr11:417929-442011	CTRL	PDPNKD	OK	0.61854	4.00099	2.69342	7.75819	5e-05	0.000473395	yes
ANP32A	ANP32A	ANP32A	chr15:69070874-69113261	CTRL	PDPNKD	OK	74.1354	90.4862	0.287535	1.4308	0.04115	0.127266	no
ANP32A-IT1	ANP32A-IT1	ANP32A-IT1	chr15:69070874-69113261	CTRL	PDPNKD	NOTEST	0.126804	0.0771371	-0.71711	0	1	1	no
ANP32AP1	ANP32AP1	ANP32AP1	chr15:35529526-35530264	CTRL	PDPNKD	NOTEST	0.103732	0.0250508	-2.04993	0	1	1	no
ANP32B	ANP32B	ANP32B	chr9:100745488-100778224	CTRL	PDPNKD	OK	163.077	206.367	0.339659	1.69695	0.0151	0.0597429	no
ANP32C	ANP32C	ANP32C	chr4:164445449-165304407	CTRL	PDPNKD	NOTEST	0.0590241	0	#NAME?	0	1	1	no
ANP32D	ANP32D	ANP32D	chr12:48866447-48866843	CTRL	PDPNKD	NOTEST	0	0	0	0	1	1	no
ANP32E	ANP32E	ANP32E	chr1:150190716-150208504	CTRL	PDPNKD	OK	27.1502	37.3557	0.460364	2.24789	0.00165	0.0100978	yes
ANPEP	ANPEP	ANPEP	chr15:90328125-90358072	CTRL	PDPNKD	OK	94.9307	110.188	0.215017	1.07535	0.1204	0.275597	no
ANTXR1	ANTXR1	ANTXR1	chr2:69240275-69476459	CTRL	PDPNKD	OK	6.5824	3.55241	-0.889817	-3.3711	5e-05	0.000473395	yes
ANTXR2	ANTXR2	ANTXR2	chr4:80822770-80994477	CTRL	PDPNKD	OK	6.222	9.87996	0.667128	2.87413	5e-05	0.000473395	yes
ANTXRL	ANTXRL	ANTXRL	chr10:47658233-47701446	CTRL	PDPNKD	NOTEST	0	0	0	0	1	1	no
ANXA1	ANXA1	ANXA1	chr9:75766780-75785307	CTRL	PDPNKD	OK	381.826	624.303	0.709332	3.53914	5e-05	0.000473395	yes
ANXA10	ANXA10	ANXA10	chr4:169013687-169108893	CTRL	PDPNKD	NOTEST	0.0237867	0	#NAME?	0	1	1	no
ANXA11	ANXA11	ANXA11	chr10:81914879-81965328	CTRL	PDPNKD	OK	41.147	43.8267	0.0910222	0.444271	0.52535	0.713474	no
ANXA13	ANXA13	ANXA13	chr8:124693033-124749647	CTRL	PDPNKD	NOTEST	0	0	0	0	1	1	no
ANXA2	ANXA2	ANXA2	chr15:60639349-60690185	CTRL	PDPNKD	OK	1936.08	2260.07	0.22323	1.06465	0.12595	0.285009	no
ANXA2P1	ANXA2P1	ANXA2P1	chr4:154074269-154260474	CTRL	PDPNKD	OK	0.302732	0.219149	-0.466126	-0.283009	0.6864	0.829429	no
ANXA2P2	ANXA2P2	ANXA2P2	chr9:33624222-33625532	CTRL	PDPNKD	OK	0.266017	0.368256	0.469189	0.55347	0.43715	0.636963	no
ANXA2P3	ANXA2P3	ANXA2P3	chr10:66585284-66586634	CTRL	PDPNKD	NOTEST	0.136451	0.135616	-0.00884912	0	1	1	no
ANXA3	ANXA3	ANXA3	chr4:79472741-79531605	CTRL	PDPNKD	OK	13.2816	44.7357	1.752	8.02459	5e-05	0.000473395	yes
ANXA4	ANXA4	ANXA4	chr2:69969126-70053596	CTRL	PDPNKD	OK	43.6601	39.5299	-0.143372	-0.700635	0.3131	0.516156	no
ANXA5	ANXA5	ANXA5	chr4:122589151-122618147	CTRL	PDPNKD	OK	771.366	874.975	0.181826	0.897135	0.20005	0.387376	no
ANXA6	ANXA6	ANXA6	chr5:150480266-150537443	CTRL	PDPNKD	OK	2.81336	5.91101	1.07111	4.25722	5e-05	0.000473395	yes
ANXA7	ANXA7	ANXA7	chr10:75135188-75173841	CTRL	PDPNKD	OK	40.6883	47.9495	0.2369	1.16013	0.09815	0.238475	no
ANXA8	ANXA8,ANXA8L1	ANXA8,ANXA8L1	chr10:48255224-48271368	CTRL	PDPNKD	NOTEST	0	0	0	0	1	1	no
ANXA8L1	ANXA8L1	ANXA8L1	chr10:48255224-48271368	CTRL	PDPNKD	NOTEST	0	0	0	0	1	1	no
ANXA8L2	ANXA8L2	ANXA8L2	chr10:47746919-47763040	CTRL	PDPNKD	NOTEST	0	0	0	0	1	1	no
ANXA9	ANXA9	ANXA9	chr1:150954498-150968114	CTRL	PDPNKD	OK	0.50768	0.445366	-0.188926	-0.320935	0.65375	0.806093	no
AOAH	AOAH	AOAH	chr7:36552548-36764154	CTRL	PDPNKD	NOTEST	0.00632862	0.0672239	3.40901	0	1	1	no
AOC2	AOC2	AOC2	chr17:40996608-41002724	CTRL	PDPNKD	NOTEST	0.251241	0.205675	-0.288708	0	1	1	no
AOC3	AOC3	AOC3	chr17:41003200-41010140	CTRL	PDPNKD	NOTEST	0.0885998	0.168406	0.926564	0	1	1	no
AOC4	AOC4	AOC4	chr17:41019161-41021234	CTRL	PDPNKD	NOTEST	0.0217235	0.00715623	-1.60198	0	1	1	no
AOX1	AOX1	AOX1	chr2:201450730-201536217	CTRL	PDPNKD	OK	1.31508	3.45623	1.39405	5.42453	5e-05	0.000473395	yes
AOX2P	AOX2P	AOX2P	chr2:201560445-201658941	CTRL	PDPNKD	NOTEST	0.00383488	0	#NAME?	0	1	1	no
AP1AR	AP1AR	AP1AR	chr4:113152894-113191211	CTRL	PDPNKD	OK	9.97664	13.7246	0.460139	2.13594	0.002	0.0117521	yes
AP1B1	AP1B1	AP1B1	chr22:29723668-29784572	CTRL	PDPNKD	OK	51.3446	36.4999	-0.492322	-2.47317	0.00035	0.00268239	yes
AP1B1P1	AP1B1P1	AP1B1P1	chr22:32517963-32529456	CTRL	PDPNKD	NOTEST	0	0	0	0	1	1	no
AP1G1	AP1G1	AP1G1	chr16:71762904-71842976	CTRL	PDPNKD	OK	29.281	26.6658	-0.134976	-0.67069	0.33815	0.541579	no
AP1G2	AP1G2	AP1G2	chr14:23980968-24048009	CTRL	PDPNKD	OK	8.12521	7.12514	-0.189487	-0.714689	0.30305	0.506062	no
AP1M1	AP1M1	AP1M1	chr19:16308664-16346156	CTRL	PDPNKD	OK	14.9029	3.7359	-1.99606	-8.2733	5e-05	0.000473395	yes
AP1M2	AP1M2	AP1M2	chr19:10683346-10697991	CTRL	PDPNKD	NOTEST	0.00874848	0.0424982	2.2803	0	1	1	no
AP1S1	AP1S1	AP1S1	chr7:100797685-100804557	CTRL	PDPNKD	OK	68.1658	64.1036	-0.0886424	-0.431446	0.5328	0.718144	no
AP1S2	AP1S2	AP1S2	chrX:15843928-15873100	CTRL	PDPNKD	OK	35.7508	43.0801	0.269046	1.3151	0.0615	0.171179	no
AP1S3	AP1S3	AP1S3	chr2:224620046-224702319	CTRL	PDPNKD	OK	0.934561	1.90727	1.02915	3.43455	5e-05	0.000473395	yes
AP2A1	AP2A1	AP2A1	chr19:50270179-50316567	CTRL	PDPNKD	OK	32.2581	28.076	-0.200324	-0.952906	0.1713	0.350522	no
AP2A2	AP2A2	AP2A2	chr11:925808-1012245	CTRL	PDPNKD	OK	27.9138	27.0154	-0.0471986	-0.234359	0.73505	0.85871	no
AP2B1	AP2B1	AP2B1	chr17:33914281-34053436	CTRL	PDPNKD	OK	65.5337	51.6538	-0.343361	-1.73963	0.01405	0.0566868	no
AP2M1	AP2M1	AP2M1	chr3:183892633-183901879	CTRL	PDPNKD	OK	161.779	167.444	0.0496583	0.248719	0.7232	0.853236	no
AP2S1	AP2S1	AP2S1	chr19:47341422-47354203	CTRL	PDPNKD	OK	79.0108	54.2988	-0.54113	-2.56627	0.00025	0.00201365	yes
AP3B1	AP3B1	AP3B1	chr5:77298149-77590528	CTRL	PDPNKD	OK	33.3855	28.0609	-0.250658	-1.238	0.0793	0.205111	no
AP3B2	AP3B2	AP3B2	chr15:83211950-83378635	CTRL	PDPNKD	NOTEST	0.00808793	0	#NAME?	0	1	1	no
AP3D1	AP3D1	AP3D1	chr19:2100992-2151556	CTRL	PDPNKD	OK	51.6687	36.5725	-0.498534	-2.49549	0.0003	0.00234938	yes
AP3M1	AP3M1	AP3M1	chr10:75880014-75910826	CTRL	PDPNKD	OK	41.8028	41.4016	-0.0139129	-0.0704442	0.9181	0.959142	no
AP3M2	AP3M2	AP3M2	chr8:42010463-42028701	CTRL	PDPNKD	OK	6.40833	4.48685	-0.514244	-2.23593	0.0014	0.00881993	yes
AP3S1	AP3S1	AP3S1	chr5:115177618-115249778	CTRL	PDPNKD	OK	185.268	221.608	0.258391	1.28858	0.06725	0.182589	no
AP3S2	AP3S2	AP3S2	chr15:90373830-90456222	CTRL	PDPNKD	OK	0.669396	0.983199	0.554622	0.829574	0.24745	0.442616	no
AP4B1	AP4B1	AP4B1	chr1:114356432-114447741	CTRL	PDPNKD	OK	4.96209	5.88278	0.245551	0.996761	0.15465	0.32861	no
AP4E1	AP4E1	AP4E1	chr15:51200868-51298097	CTRL	PDPNKD	OK	2.71133	3.53242	0.381656	1.68779	0.0166	0.063999	no
AP4M1	AP4M1	AP4M1	chr7:99690403-99723128	CTRL	PDPNKD	OK	1.79484	1.49718	-0.2616	-0.14405	0.83415	0.915736	no
AP4S1	AP4S1	AP4S1	chr14:31363004-31565656	CTRL	PDPNKD	OK	2.74655	2.9102	0.083498	0.13745	0.84355	0.920678	no
AP5B1	AP5B1	AP5B1	chr11:65543377-65547822	CTRL	PDPNKD	OK	2.509	1.78279	-0.492973	-1.90803	0.007	0.0327407	yes
APAF1	APAF1	APAF1	chr12:99039077-100378432	CTRL	PDPNKD	OK	4.46404	5.01195	0.167025	0.746032	0.28505	0.486907	no
APBA1	APBA1	APBA1	chr9:72042448-72287275	CTRL	PDPNKD	OK	3.3788	3.91899	0.21397	0.958781	0.17105	0.350425	no
APBA2	APBA2	APBA2	chr15:29213839-29410516	CTRL	PDPNKD	OK	8.98685	8.00954	-0.166096	-0.765343	0.27475	0.47589	no
APBA3	APBA3	APBA3	chr19:3750770-3761673	CTRL	PDPNKD	OK	2.20304	3.34315	0.601712	2.05347	0.00435	0.0223287	yes
APBB1	APBB1	APBB1	chr11:6416354-6440644	CTRL	PDPNKD	OK	5.37257	4.17149	-0.36505	-1.49745	0.03235	0.106528	no
APBB1IP	APBB1IP	APBB1IP	chr10:26727265-26856732	CTRL	PDPNKD	NOTEST	0	0.0210592	inf	0	1	1	no
APBB2	APBB2	APBB2	chr4:40812043-41216635	CTRL	PDPNKD	OK	14.8563	14.7237	-0.012932	-0.0637854	0.92395	0.961085	no
APBB3	APBB3	APBB3	chr5:139937852-139944189	CTRL	PDPNKD	OK	1.17858	1.00003	-0.237005	-0.606996	0.38325	0.586698	no
APC	APC	APC	chr5:112043201-112181936	CTRL	PDPNKD	OK	8.69672	6.01211	-0.532601	-2.59385	0.0001	0.000893872	yes
APC2	APC2	APC2	chr19:1450147-1479228	CTRL	PDPNKD	NOTEST	0.0564298	0.0143922	-1.97117	0	1	1	no
APCDD1	APCDD1	APCDD1	chr18:10454624-10488698	CTRL	PDPNKD	NOTEST	0.0120086	0	#NAME?	0	1	1	no
APCDD1L	APCDD1L	APCDD1L	chr20:57034425-57089949	CTRL	PDPNKD	NOTEST	0.0254172	0.0320004	0.332289	0	1	1	no
APCS	APCS	APCS	chr1:159557615-159558661	CTRL	PDPNKD	NOTEST	0	0	0	0	1	1	no
APEH	APEH	APEH	chr3:49711434-49720934	CTRL	PDPNKD	OK	16.936	16.0721	-0.0755338	-0.357396	0.612	0.776272	no
APEX1	APEX1	APEX1	chr14:20923289-20925931	CTRL	PDPNKD	OK	159.065	113.066	-0.492446	-2.45461	0.0005	0.00365675	yes
APEX2	APEX2	APEX2	chrX:55026779-55034212	CTRL	PDPNKD	OK	11.7641	8.43493	-0.479946	-2.0854	0.0029	0.0160061	yes
APH1A	APH1A	APH1A	chr1:150237798-150241609	CTRL	PDPNKD	OK	37.7928	30.1652	-0.325228	-1.56988	0.0258	0.0899341	no
APH1B	APH1B	APH1B	chr15:63569748-63601325	CTRL	PDPNKD	OK	7.85053	8.0313	0.0328435	0.152818	0.8268	0.911995	no
API5	API5	API5	chr11:43333504-43366080	CTRL	PDPNKD	OK	48.307	53.2476	0.140482	0.695926	0.3194	0.522454	no
APIP	APIP	APIP	chr11:34903842-35017675	CTRL	PDPNKD	OK	17.1937	19.6927	0.195781	0.574946	0.41925	0.621385	no
APITD1	APITD1	APITD1	chr1:10490158-10512060	CTRL	PDPNKD	OK	5.83559	6.7611	0.21238	0.748501	0.2811	0.482582	no
APITD1-CORT	APITD1-CORT	APITD1-CORT	chr1:10490158-10512060	CTRL	PDPNKD	OK	0.637275	0.464208	-0.457145	-0.433978	0.5569	0.737239	no
APLF	APLF	APLF	chr2:68694690-68807294	CTRL	PDPNKD	OK	1.64387	2.09374	0.348985	1.27305	0.06955	0.187111	no
APLN	APLN	APLN	chrX:128779235-128788933	CTRL	PDPNKD	OK	52.6026	242.338	2.20382	10.9169	5e-05	0.000473395	yes
APLNR	APLNR	APLNR	chr11:57001051-57004927	CTRL	PDPNKD	NOTEST	0.0396381	0.0180576	-1.13429	0	1	1	no
APLP1	APLP1	APLP1	chr19:36359400-36370699	CTRL	PDPNKD	OK	1.80566	1.33358	-0.437226	-1.33814	0.05695	0.162083	no
APLP2	APLP2	APLP2	chr11:129939715-130014706	CTRL	PDPNKD	OK	782.387	733.859	-0.0923802	-0.437295	0.5328	0.718144	no
APOA1	APOA1	APOA1	chr11:116706468-116708338	CTRL	PDPNKD	NOTEST	0	0	0	0	1	1	no
APOA1BP	APOA1BP	APOA1BP	chr1:156561557-156564091	CTRL	PDPNKD	OK	29.0154	32.4402	0.160963	0.73795	0.2917	0.494828	no
APOA2	APOA2	APOA2	chr1:161192082-161193418	CTRL	PDPNKD	NOTEST	0	0	0	0	1	1	no
APOA4	APOA4	APOA4	chr11:116691417-116694011	CTRL	PDPNKD	NOTEST	0.0107756	0	#NAME?	0	1	1	no
APOA5	APOA5	APOA5	chr11:116660085-116663136	CTRL	PDPNKD	NOTEST	0	0	0	0	1	1	no
APOB	APOB	APOB	chr2:21224300-21266945	CTRL	PDPNKD	NOTEST	0.0100831	0.00852711	-0.241809	0	1	1	no
APOBEC1	APOBEC1	APOBEC1	chr12:7801995-7818502	CTRL	PDPNKD	NOTEST	0	0	0	0	1	1	no
APOBEC2	APOBEC2	APOBEC2	chr6:41020939-41032630	CTRL	PDPNKD	NOTEST	0.089547	0.0915558	0.0320073	0	1	1	no
APOBEC3A	APOBEC3A	APOBEC3A	chr22:39353526-39388783	CTRL	PDPNKD	NOTEST	0.0327439	0.0426905	0.382687	0	1	1	no
APOBEC3B	APOBEC3B	APOBEC3B	chr22:39353526-39388783	CTRL	PDPNKD	OK	1.56287	1.54963	-0.0122804	-0.0313988	0.95765	0.976833	no
APOBEC3C	APOBEC3C	APOBEC3C	chr22:39410264-39414825	CTRL	PDPNKD	OK	39.4493	16.1314	-1.29013	-5.73282	5e-05	0.000473395	yes
APOBEC3D	APOBEC3D	APOBEC3D	chr22:39417117-39429256	CTRL	PDPNKD	OK	0.452462	0.301449	-0.585881	-1.03105	0.1444	0.313146	no
APOBEC3F	APOBEC3F	APOBEC3F	chr22:39436672-39451975	CTRL	PDPNKD	OK	3.90012	5.12199	0.393185	0.951092	0.1697	0.34843	no
APOBEC3G	APOBEC3G	APOBEC3G	chr22:39473009-39483748	CTRL	PDPNKD	OK	0.87245	0.624423	-0.482548	-0.993162	0.16385	0.34074	no
APOBEC3H	APOBEC3H	APOBEC3H	chr22:39493228-39500072	CTRL	PDPNKD	NOTEST	0.0753906	0.0151894	-2.31132	0	1	1	no
APOBEC4	APOBEC4	APOBEC4	chr1:183605207-183897666	CTRL	PDPNKD	NOTEST	0	0	0	0	1	1	no
APOBR	APOBR	APOBR	chr16:28505969-28510291	CTRL	PDPNKD	NOTEST	0.0545463	0.028875	-0.91766	0	1	1	no
APOC1	APOC1	APOC1	chr19:45417920-45422606	CTRL	PDPNKD	OK	0.881808	0.613758	-0.522795	-0.455626	0.52565	0.713517	no
APOC1P1	APOC1P1	APOC1P1	chr19:45430059-45434643	CTRL	PDPNKD	NOTEST	0	0	0	0	1	1	no
APOC2	APOC2	APOC2	chr19:45445494-45452822	CTRL	PDPNKD	NOTEST	0	0	0	0	1	1	no
APOC3	APOC3	APOC3	chr11:116700623-116703787	CTRL	PDPNKD	NOTEST	0	0	0	0	1	1	no
APOC4	APOC4	APOC4	chr19:45445494-45452822	CTRL	PDPNKD	NOTEST	0	0	0	0	1	1	no
APOC4-APOC2	APOC4-APOC2	APOC4-APOC2	chr19:45445494-45452822	CTRL	PDPNKD	NOTEST	0	0	0	0	1	1	no
APOD	APOD	APOD	chr3:195295572-195311076	CTRL	PDPNKD	OK	116.477	89.0079	-0.388043	-1.8999	0.00705	0.032905	yes
APOE	APOE	APOE	chr19:45409038-45412650	CTRL	PDPNKD	OK	1.76627	0.843694	-1.06591	-2.13442	0.0061	0.0292738	yes
APOF	APOF	APOF	chr12:56754354-56756583	CTRL	PDPNKD	NOTEST	0.0273413	0.0258781	-0.0793479	0	1	1	no
APOH	APOH	APOH	chr17:64208146-64225556	CTRL	PDPNKD	NOTEST	0	0	0	0	1	1	no
APOL1	APOL1	APOL1	chr22:36649116-36663577	CTRL	PDPNKD	OK	0.644429	0.988905	0.617812	1.58542	0.02575	0.0898306	no
APOL2	APOL2	APOL2	chr22:36622254-36636000	CTRL	PDPNKD	OK	18.6088	23.9513	0.364119	1.73851	0.0117	0.049163	yes
APOL3	APOL3	APOL3	chr22:36536370-36562225	CTRL	PDPNKD	OK	45.436	58.2672	0.35885	1.76204	0.01175	0.0493262	yes
APOL4	APOL4	APOL4	chr22:36585175-36600879	CTRL	PDPNKD	OK	2.19632	1.84825	-0.248928	-0.887231	0.2042	0.392606	no
APOL5	APOL5	APOL5	chr22:36113918-36125529	CTRL	PDPNKD	NOTEST	0	0	0	0	1	1	no
APOL6	APOL6	APOL6	chr22:36044423-36064456	CTRL	PDPNKD	OK	3.9145	3.23916	-0.273205	-1.2786	0.0666	0.181455	no
APOLD1	APOLD1	APOLD1	chr12:12878850-12944399	CTRL	PDPNKD	OK	6.20347	7.5747	0.288112	1.33051	0.05725	0.162658	no
APOM	APOM	APOM	chr6_ssto_hap7:2937601-2956785	CTRL	PDPNKD	OK	1.77441	0.999844	-0.827565	-0.248037	0.77665	0.882944	no
APOO	APOO	APOO	chrX:23851464-23926057	CTRL	PDPNKD	OK	7.1365	9.44936	0.405	1.47634	0.0344	0.11159	no
APOOL	APOOL	APOOL	chrX:84258897-84363974	CTRL	PDPNKD	OK	4.63498	5.67495	0.292043	1.34322	0.0525	0.152692	no
APOPT1	APOPT1	APOPT1	chr14:104029298-104057236	CTRL	PDPNKD	OK	31.7275	27.8826	-0.186368	-0.861372	0.22135	0.413133	no
APP	APP	APP	chr21:27252860-27543446	CTRL	PDPNKD	OK	767.328	728.136	-0.0756356	-0.364024	0.60665	0.772958	no
APPBP2	APPBP2	APPBP2	chr17:58520519-58603580	CTRL	PDPNKD	OK	13.515	13.5245	0.00100736	0.00493395	0.99455	0.996878	no
APPL1	APPL1	APPL1	chr3:57261764-57326710	CTRL	PDPNKD	OK	18.5515	16.6099	-0.159488	-0.770268	0.27335	0.474183	no
APPL2	APPL2	APPL2	chr12:105567074-105630008	CTRL	PDPNKD	OK	5.79269	10.0101	0.789157	3.52798	5e-05	0.000473395	yes
APRT	APRT	APRT	chr16:88875876-88878342	CTRL	PDPNKD	OK	51.5903	44.1826	-0.223621	-1.00488	0.15755	0.333066	no
APTX	APTX	APTX	chr9:32972603-33001639	CTRL	PDPNKD	OK	8.52273	9.6169	0.174256	0.740387	0.28185	0.483369	no
AQP1	AQP1	AQP1	chr7:30951414-30965131	CTRL	PDPNKD	OK	0.403034	0.786881	0.965243	1.97541	0.0068	0.0320082	yes
AQP10	AQP10	AQP10	chr1:154293591-154297801	CTRL	PDPNKD	NOTEST	0	0	0	0	1	1	no
AQP11	AQP11	AQP11	chr11:77300679-77321401	CTRL	PDPNKD	NOTEST	0.1314	0.128646	-0.030559	0	1	1	no
AQP12A	AQP12A	AQP12A	chr2:241631261-241637900	CTRL	PDPNKD	NOTEST	0	0	0	0	1	1	no
AQP12B	AQP12B	AQP12B	chr2:241615834-241622317	CTRL	PDPNKD	NOTEST	0	0	0	0	1	1	no
AQP2	AQP2	AQP2	chr12:50344523-50352664	CTRL	PDPNKD	NOTEST	0	0	0	0	1	1	no
AQP3	AQP3	AQP3	chr9:33441151-33447631	CTRL	PDPNKD	OK	0.524341	0.611242	0.221238	0.41232	0.5586	0.738826	no
AQP4	AQP4	AQP4	chr18:24432007-24765302	CTRL	PDPNKD	NOTEST	0	0	0	0	1	1	no
AQP5	AQP5	AQP5	chr12:50355278-50359461	CTRL	PDPNKD	NOTEST	0	0	0	0	1	1	no
AQP6	AQP6	AQP6	chr12:50366619-50370922	CTRL	PDPNKD	NOTEST	0.186877	0.11141	-0.746217	0	1	1	no
AQP7	AQP7	AQP7	chr9:33384947-33402517	CTRL	PDPNKD	NOTEST	0.0128654	0	#NAME?	0	1	1	no
AQP7P1	AQP7P1	AQP7P1	chr9:67270214-67289492	CTRL	PDPNKD	OK	0.608526	0.532774	-0.191796	-0.45565	0.521	0.709599	no
AQP7P3	AQP7P3	AQP7P3	chr9:42844369-42893137	CTRL	PDPNKD	OK	9.69341	20.1411	1.05506	3.40982	5e-05	0.000473395	yes
AQP8	AQP8	AQP8	chr16:25228284-25240253	CTRL	PDPNKD	NOTEST	0.0245187	0	#NAME?	0	1	1	no
AQP9	AQP9	AQP9	chr15:58430407-58478110	CTRL	PDPNKD	NOTEST	0	0.00949571	inf	0	1	1	no
AQPEP	AQPEP	AQPEP	chr5:115298150-115363299	CTRL	PDPNKD	NOTEST	0.0122556	0.0176556	0.526691	0	1	1	no
AQR	AQR	AQR	chr15:35148551-35261995	CTRL	PDPNKD	OK	16.6693	14.7233	-0.179087	-0.873719	0.213	0.403752	no
AR	AR	AR	chrX:66763873-66950461	CTRL	PDPNKD	OK	0.523131	0.407559	-0.360163	-1.11371	0.1127	0.263469	no
ARAF	ARAF	ARAF	chrX:47420498-47479256	CTRL	PDPNKD	OK	25.4617	26.1407	0.0379663	0.094231	0.893	0.946077	no
ARAP1	ARAP1	ARAP1	chr11:72396113-72463434	CTRL	PDPNKD	OK	12.3564	9.54363	-0.372645	-1.76815	0.0114	0.0481003	yes
ARAP2	ARAP2	ARAP2	chr4:36067619-36245979	CTRL	PDPNKD	NOTEST	0.00378124	0.00186845	-1.01702	0	1	1	no
ARAP3	ARAP3	ARAP3	chr5:141032967-141061800	CTRL	PDPNKD	OK	27.1692	21.3861	-0.345297	-1.70785	0.0144	0.0576434	no
ARC	ARC	ARC	chr8:143692409-143695833	CTRL	PDPNKD	NOTEST	0.00494102	0.00488307	-0.01702	0	1	1	no
ARCN1	ARCN1	ARCN1	chr11:118443101-118473747	CTRL	PDPNKD	OK	67.722	94.4077	0.479281	2.41299	0.00065	0.00454829	yes
AREG	AREG	AREG	chr4:75480628-75490485	CTRL	PDPNKD	NOTEST	0	0	0	0	1	1	no
ARF1	ARF1	ARF1	chr1:228270360-228286913	CTRL	PDPNKD	OK	170.133	199.693	0.231125	1.15265	0.0977	0.237958	no
ARF3	ARF3	ARF3	chr12:49329991-49351252	CTRL	PDPNKD	OK	93.6285	96.0163	0.0363305	0.181784	0.79905	0.896205	no
ARF4	ARF4	ARF4	chr3:57557089-57583215	CTRL	PDPNKD	OK	153.458	174.724	0.187232	0.935931	0.1816	0.363255	no
ARF5	ARF5	ARF5	chr7:127228405-127231759	CTRL	PDPNKD	OK	109.85	87.7933	-0.323347	-1.58446	0.0226	0.0814533	no
ARF6	ARF6	ARF6	chr14:50359735-50363772	CTRL	PDPNKD	OK	51.6418	58.2348	0.173344	0.864968	0.2214	0.413168	no
ARFGAP1	ARFGAP1	ARFGAP1	chr20:61904164-61921142	CTRL	PDPNKD	OK	9.624	8.97491	-0.100739	-0.462965	0.5034	0.694887	no
ARFGAP2	ARFGAP2	ARFGAP2	chr11:46958250-47198676	CTRL	PDPNKD	OK	15.375	13.2444	-0.215198	-0.916402	0.18985	0.374787	no
ARFGAP3	ARFGAP3	ARFGAP3	chr22:43192531-43253408	CTRL	PDPNKD	OK	21.8865	25.5178	0.221457	1.07222	0.12675	0.286526	no
ARFGEF1	ARFGEF1	ARFGEF1	chr8:68109883-68255912	CTRL	PDPNKD	OK	20.9263	22.3932	0.0977469	0.485503	0.4876	0.681441	no
ARFGEF2	ARFGEF2	ARFGEF2	chr20:47538274-47653230	CTRL	PDPNKD	OK	11.5394	13.0156	0.173669	0.856079	0.2202	0.411623	no
ARFIP1	ARFIP1	ARFIP1	chr4:153701111-153833063	CTRL	PDPNKD	OK	7.98386	9.551	0.258566	1.16711	0.0966	0.235928	no
ARFIP2	ARFIP2	ARFIP2	chr11:6495912-6505911	CTRL	PDPNKD	OK	6.1762	7.43882	0.268353	0.710349	0.31795	0.521303	no
ARFRP1	ARFRP1	ARFRP1	chr20:62289162-62367494	CTRL	PDPNKD	OK	5.31242	6.32829	0.252448	0.682988	0.3291	0.532481	no
ARG1	ARG1	ARG1	chr6:131894343-131949363	CTRL	PDPNKD	NOTEST	0	0	0	0	1	1	no
ARG2	ARG2	ARG2	chr14:68086578-68141602	CTRL	PDPNKD	OK	21.5451	14.3587	-0.58543	-1.5374	0.0309	0.103109	no
ARGFX	ARGFX	ARGFX	chr3:121286777-121309469	CTRL	PDPNKD	NOTEST	0.0979979	0.101877	0.0560028	0	1	1	no
ARGFXP2	ARGFXP2	ARGFXP2	chr17:30469472-30552746	CTRL	PDPNKD	NOTEST	0.0295676	0	#NAME?	0	1	1	no
ARGLU1	ARGLU1	ARGLU1	chr13:107195661-107220514	CTRL	PDPNKD	OK	35.0629	40.2019	0.197316	0.949824	0.17735	0.358099	no
ARHGAP1	ARHGAP1	ARHGAP1	chr11:46698631-46722120	CTRL	PDPNKD	OK	17.4024	12.9377	-0.427704	-2.03553	0.00375	0.0198317	yes
ARHGAP10	ARHGAP10	ARHGAP10	chr4:148653452-148993927	CTRL	PDPNKD	OK	5.1196	8.7396	0.771537	3.37503	5e-05	0.000473395	yes
ARHGAP11A	ARHGAP11A	ARHGAP11A	chr15:32907690-32931868	CTRL	PDPNKD	OK	12.7817	12.2886	-0.0567698	-0.24803	0.72485	0.853665	no
ARHGAP11B	ARHGAP11B	ARHGAP11B	chr15:30918878-30931013	CTRL	PDPNKD	OK	0.546567	0.465304	-0.232225	-0.293764	0.6775	0.823924	no
ARHGAP12	ARHGAP12	ARHGAP12	chr10:32095224-32217770	CTRL	PDPNKD	OK	9.24245	11.2447	0.2829	1.33509	0.05645	0.161144	no
ARHGAP15	ARHGAP15	ARHGAP15	chr2:143886898-144525921	CTRL	PDPNKD	NOTEST	0	0	0	0	1	1	no
ARHGAP17	ARHGAP17	ARHGAP17	chr16:24930711-25026675	CTRL	PDPNKD	OK	136.083	98.4408	-0.467158	-2.34297	0.001	0.00661715	yes
ARHGAP18	ARHGAP18	ARHGAP18	chr6:129898239-130031370	CTRL	PDPNKD	OK	49.3927	41.053	-0.266808	-1.32488	0.05845	0.165183	no
ARHGAP19	ARHGAP19	ARHGAP19	chr10:98757794-99052430	CTRL	PDPNKD	OK	6.12371	5.654	-0.115135	-0.525395	0.44775	0.646306	no
ARHGAP19-SLIT1	ARHGAP19-SLIT1	ARHGAP19-SLIT1	chr10:98757794-99052430	CTRL	PDPNKD	OK	0.980397	0	#NAME?	#NAME?	0.1219	0.278024	no
ARHGAP20	ARHGAP20	ARHGAP20	chr11:110447765-110583451	CTRL	PDPNKD	NOTEST	0.0257078	0.0111733	-1.20215	0	1	1	no
ARHGAP21	ARHGAP21	ARHGAP21	chr10:24872537-25012597	CTRL	PDPNKD	OK	50.9546	38.2097	-0.415275	-2.07672	0.00405	0.0210492	yes
ARHGAP22	ARHGAP22	ARHGAP22	chr10:49654067-49864310	CTRL	PDPNKD	OK	1.51551	4.41094	1.54128	5.37446	5e-05	0.000473395	yes
ARHGAP23	ARHGAP23	ARHGAP23	chr17:36584719-36668628	CTRL	PDPNKD	OK	47.0419	29.7686	-0.660156	-3.29403	5e-05	0.000473395	yes
ARHGAP24	ARHGAP24	ARHGAP24	chr4:86396283-86923823	CTRL	PDPNKD	OK	22.1625	29.6613	0.420461	2.06843	0.0029	0.0160061	yes
ARHGAP25	ARHGAP25	ARHGAP25	chr2:68961912-69053957	CTRL	PDPNKD	OK	8.28199	8.53985	0.0442332	0.199332	0.77625	0.882773	no
ARHGAP26	ARHGAP26	ARHGAP26	chr5:142150291-142608572	CTRL	PDPNKD	OK	17.2235	20.6306	0.26041	1.30434	0.06165	0.171381	no
ARHGAP27	ARHGAP27	ARHGAP27	chr17_ctg5_hap1:121842-125407	CTRL	PDPNKD	OK	10.6505	7.142	-0.470357	-2.88448	0.0022	0.0126969	yes
ARHGAP28	ARHGAP28	ARHGAP28	chr18:6834431-6915712	CTRL	PDPNKD	OK	0.829213	0.425219	-0.963535	-2.80751	0.0002	0.00166133	yes
ARHGAP29	ARHGAP29	ARHGAP29	chr1:94634462-94703307	CTRL	PDPNKD	OK	80.1339	68.9126	-0.217646	-1.08503	0.1237	0.28126	no
ARHGAP30	ARHGAP30	ARHGAP30	chr1:161016731-161039760	CTRL	PDPNKD	NOTEST	0.0137384	0.044092	1.6823	0	1	1	no
ARHGAP31	ARHGAP31	ARHGAP31	chr3:119013219-119138323	CTRL	PDPNKD	OK	17.2893	18.9866	0.135098	0.670488	0.34295	0.546956	no
ARHGAP32	ARHGAP32	ARHGAP32	chr11:128834954-129062093	CTRL	PDPNKD	OK	3.15464	1.95696	-0.688856	-3.08916	5e-05	0.000473395	yes
ARHGAP33	ARHGAP33	ARHGAP33	chr19:36266416-36279724	CTRL	PDPNKD	OK	1.71564	1.34006	-0.356448	-1.25671	0.0702	0.188402	no
ARHGAP35	ARHGAP35	ARHGAP35	chr19:47421932-47508333	CTRL	PDPNKD	OK	13.8448	13.5766	-0.0282199	-0.139412	0.84415	0.920933	no
ARHGAP36	ARHGAP36	ARHGAP36	chrX:130192215-130223857	CTRL	PDPNKD	NOTEST	0	0	0	0	1	1	no
ARHGAP39	ARHGAP39	ARHGAP39	chr8:145754562-145838888	CTRL	PDPNKD	OK	0.54034	0.478267	-0.176051	-0.479914	0.4988	0.690483	no
ARHGAP4	ARHGAP4	ARHGAP4	chrX:153172829-153191714	CTRL	PDPNKD	OK	1.72664	1.95099	0.176232	0.615209	0.38065	0.5842	no
ARHGAP40	ARHGAP40	ARHGAP40	chr20:37230576-37279295	CTRL	PDPNKD	NOTEST	0.0112245	0.0905404	3.01191	0	1	1	no
ARHGAP42	ARHGAP42	ARHGAP42	chr11:100558406-100861656	CTRL	PDPNKD	OK	2.79225	3.68042	0.398446	1.68363	0.01735	0.0661033	no
ARHGAP44	ARHGAP44	ARHGAP44	chr17:12692828-12921381	CTRL	PDPNKD	OK	0.330855	0.275258	-0.265413	-0.133597	0.8527	0.925641	no
ARHGAP5	ARHGAP5	ARHGAP5	chr14:32546494-32628934	CTRL	PDPNKD	OK	3.83393	7.96874	1.05553	5.06509	5e-05	0.000473395	yes
ARHGAP5-AS1	ARHGAP5-AS1	ARHGAP5-AS1	chr14:32544624-32545905	CTRL	PDPNKD	OK	0.541915	0.483645	-0.164117	-0.239676	0.73535	0.858851	no
ARHGAP6	ARHGAP6	ARHGAP6	chrX:11155662-11683821	CTRL	PDPNKD	NOTEST	0.0157955	0.027856	0.818477	0	1	1	no
ARHGAP8	ARHGAP8	ARHGAP8	chr22:45064426-45258664	CTRL	PDPNKD	NOTEST	0	0	0	0	1	1	no
ARHGAP9	ARHGAP9	ARHGAP9	chr12:57853917-57873633	CTRL	PDPNKD	NOTEST	0	0	0	0	1	1	no
ARHGDIA	ARHGDIA	ARHGDIA	chr17:79825596-79829282	CTRL	PDPNKD	OK	242.244	228.986	-0.0812009	-0.405988	0.5678	0.745604	no
ARHGDIB	ARHGDIB	ARHGDIB	chr12:15094949-15114562	CTRL	PDPNKD	OK	188.612	352.565	0.902471	4.50756	5e-05	0.000473395	yes
ARHGDIG	ARHGDIG	ARHGDIG	chr16:330605-333003	CTRL	PDPNKD	NOTEST	0.0550205	0.089859	0.707694	0	1	1	no
ARHGEF1	ARHGEF1	ARHGEF1	chr19:42387266-42411604	CTRL	PDPNKD	OK	12.7868	9.36999	-0.448532	-2.0929	0.0033	0.0178283	yes
ARHGEF10	ARHGEF10	ARHGEF10	chr8:1772148-1906807	CTRL	PDPNKD	OK	13.4968	12.9613	-0.0584128	-0.284062	0.6851	0.828386	no
ARHGEF10L	ARHGEF10L	ARHGEF10L	chr1:17866329-18024370	CTRL	PDPNKD	NOTEST	0.0482393	0.0745674	0.628336	0	1	1	no
ARHGEF11	ARHGEF11	ARHGEF11	chr1:156904631-157015162	CTRL	PDPNKD	OK	6.63566	5.90139	-0.169186	-0.80258	0.252	0.448699	no
ARHGEF12	ARHGEF12	ARHGEF12	chr11:120207617-120360645	CTRL	PDPNKD	OK	38.0244	33.1131	-0.199523	-1.00413	0.15065	0.322693	no
ARHGEF15	ARHGEF15	ARHGEF15	chr17:8213555-8225834	CTRL	PDPNKD	OK	24.7895	15.2469	-0.701216	-3.41777	5e-05	0.000473395	yes
ARHGEF16	ARHGEF16	ARHGEF16	chr1:3371146-3397677	CTRL	PDPNKD	NOTEST	0.123073	0.253608	1.04308	0	1	1	no
ARHGEF17	ARHGEF17	ARHGEF17	chr11:73019662-73080425	CTRL	PDPNKD	OK	11.2836	6.91909	-0.705577	-3.41614	5e-05	0.000473395	yes
ARHGEF18	ARHGEF18	ARHGEF18	chr19:7459998-7537371	CTRL	PDPNKD	OK	3.08574	2.06659	-0.578363	-2.40226	0.00065	0.00454829	yes
ARHGEF19	ARHGEF19	ARHGEF19	chr1:16524598-16539104	CTRL	PDPNKD	OK	0.566542	0.629066	0.151028	0.358401	0.60875	0.774508	no
ARHGEF2	ARHGEF2	ARHGEF2	chr1:155916629-155948336	CTRL	PDPNKD	OK	35.7597	37.0174	0.0498668	0.246015	0.72195	0.852443	no
ARHGEF25	ARHGEF25	ARHGEF25	chr12:58003962-58011028	CTRL	PDPNKD	OK	0.248154	0.294187	0.245497	0.370912	0.5869	0.758339	no
ARHGEF26	ARHGEF26	ARHGEF26	chr3:153742189-153975616	CTRL	PDPNKD	NOTEST	0.0120353	0.0435628	1.85583	0	1	1	no
ARHGEF26-AS1	ARHGEF26-AS1	ARHGEF26-AS1	chr3:153742189-153975616	CTRL	PDPNKD	OK	1.8657	1.91215	0.0354826	0.113978	0.8723	0.934914	no
ARHGEF3	ARHGEF3	ARHGEF3	chr3:56761445-57113336	CTRL	PDPNKD	OK	10.7627	7.17569	-0.584848	-2.66529	0.00015	0.00128957	yes
ARHGEF33	ARHGEF33	ARHGEF33	chr2:39146503-39202590	CTRL	PDPNKD	NOTEST	0.0480392	0.0252691	-0.926839	0	1	1	no
ARHGEF35	ARHGEF35	ARHGEF35	chr7:143883175-143892791	CTRL	PDPNKD	NOTEST	0.0422838	0.00564287	-2.9056	0	1	1	no
ARHGEF37	ARHGEF37	ARHGEF37	chr5:148961134-149014527	CTRL	PDPNKD	OK	4.47942	5.45594	0.284515	1.2761	0.07145	0.190792	no
ARHGEF38	ARHGEF38	ARHGEF38	chr4:106473776-106602070	CTRL	PDPNKD	NOTEST	0.113932	0.210141	0.883179	0	1	1	no
ARHGEF4	ARHGEF4	ARHGEF4	chr2:131674223-131804836	CTRL	PDPNKD	NOTEST	0.0807075	0.0912476	0.177085	0	1	1	no
ARHGEF40	ARHGEF40	ARHGEF40	chr14:21538526-21558036	CTRL	PDPNKD	OK	1.75609	4.88125	1.47489	6.17678	5e-05	0.000473395	yes
ARHGEF5	ARHGEF5	ARHGEF5	chr7:144052488-144077725	CTRL	PDPNKD	NOTEST	0.010481	0.00748634	-0.48545	0	1	1	no
ARHGEF6	ARHGEF6	ARHGEF6	chrX:135747711-135863503	CTRL	PDPNKD	OK	7.69013	5.15296	-0.577606	-2.67257	5e-05	0.000473395	yes
ARHGEF7	ARHGEF7	ARHGEF7	chr13:111767623-111958081	CTRL	PDPNKD	OK	53.5625	49.6351	-0.109862	-0.548191	0.4299	0.630482	no
ARHGEF9	ARHGEF9	ARHGEF9	chrX:62854847-63005426	CTRL	PDPNKD	OK	2.97155	2.38537	-0.317004	-1.32369	0.0598	0.167926	no
ARID1A	ARID1A	ARID1A	chr1:27022521-27108601	CTRL	PDPNKD	OK	20.3663	19.3505	-0.0738138	-0.36696	0.5954	0.765086	no
ARID1B	ARID1B	ARID1B	chr6:157099063-157531913	CTRL	PDPNKD	OK	11.2686	8.7109	-0.37142	-1.8238	0.0101	0.0437557	yes
ARID2	ARID2	ARID2	chr12:46123619-46301819	CTRL	PDPNKD	OK	7.23745	7.10084	-0.0274915	-0.132424	0.8482	0.92339	no
ARID3A	ARID3A	ARID3A	chr19:926036-972803	CTRL	PDPNKD	OK	3.61207	2.4717	-0.547318	-2.0601	0.00365	0.0193723	yes
ARID3B	ARID3B	ARID3B	chr15:74833547-74890472	CTRL	PDPNKD	OK	4.89199	5.62612	0.20172	0.89692	0.20015	0.387457	no
ARID3C	ARID3C	ARID3C	chr9:34621454-34628011	CTRL	PDPNKD	NOTEST	0.053514	0	#NAME?	0	1	1	no
ARID4A	ARID4A	ARID4A	chr14:58765221-58840451	CTRL	PDPNKD	OK	10.7118	9.10997	-0.233685	-1.122	0.10995	0.258864	no
ARID4B	ARID4B	ARID4B	chr1:235330209-235491532	CTRL	PDPNKD	OK	14.2055	17.0931	0.266969	1.31556	0.06235	0.172712	no
ARID5A	ARID5A	ARID5A	chr2:97202463-97218371	CTRL	PDPNKD	OK	6.53438	3.7075	-0.817604	-3.20759	5e-05	0.000473395	yes
ARID5B	ARID5B	ARID5B	chr10:63661012-63856707	CTRL	PDPNKD	OK	14.6892	13.0345	-0.172421	-0.846832	0.22605	0.418492	no
ARIH1	ARIH1	ARIH1	chr15:72766666-72878896	CTRL	PDPNKD	OK	21.3381	21.3471	0.000603993	0.00297775	0.99605	0.997553	no
ARIH2	ARIH2	ARIH2	chr3:48955220-49022971	CTRL	PDPNKD	OK	12.579	12.0632	-0.0604035	-0.286659	0.68685	0.829625	no
ARL1	ARL1	ARL1	chr12:101786902-101801572	CTRL	PDPNKD	OK	32.293	40.8804	0.34019	1.67779	0.0177	0.0672053	no
ARL10	ARL10	ARL10	chr5:175792501-175800503	CTRL	PDPNKD	OK	2.42926	2.47721	0.0281984	0.0973741	0.88855	0.94332	no
ARL11	ARL11	ARL11	chr13:50202434-50208008	CTRL	PDPNKD	NOTEST	0.176587	0.260997	0.563652	0	1	1	no
ARL13A	ARL13A	ARL13A	chrX:100224696-100245820	CTRL	PDPNKD	NOTEST	0	0.0282775	inf	0	1	1	no
ARL13B	ARL13B	ARL13B	chr3:93698982-93774522	CTRL	PDPNKD	OK	6.546	6.11377	-0.0985512	-0.443493	0.52875	0.71604	no
ARL14	ARL14	ARL14	chr3:160394947-160396235	CTRL	PDPNKD	NOTEST	0	0	0	0	1	1	no
ARL15	ARL15	ARL15	chr5:53180613-53606403	CTRL	PDPNKD	OK	15.9464	9.69109	-0.718498	-3.28246	5e-05	0.000473395	yes
ARL16	ARL16	ARL16	chr17:79648223-79650954	CTRL	PDPNKD	OK	14.0792	16.2074	0.203085	0.864849	0.2176	0.409067	no
ARL17A	ARL17A	ARL17A	chr17_ctg5_hap1:1450905-1513884	CTRL	PDPNKD	OK	0.295941	0.106211	-1.47837	-1.43243	0.06875	0.185598	no
ARL17B	ARL17B	ARL17B	chr17_ctg5_hap1:195720-458604	CTRL	PDPNKD	NOTEST	0.138312	0	#NAME?	0	1	1	no
ARL2	ARL2	ARL2	chr11:64781584-64808044	CTRL	PDPNKD	OK	64.2998	44.4773	-0.531745	-2.20666	0.00165	0.0100978	yes
ARL2-SNX15	ARL2-SNX15	ARL2-SNX15	chr11:64781584-64808044	CTRL	PDPNKD	NOTEST	0	0	0	0	1	1	no
ARL2BP	ARL2BP	ARL2BP	chr16:57279037-57287545	CTRL	PDPNKD	OK	58.8349	77.7651	0.402451	1.99254	0.00515	0.0255842	yes
ARL3	ARL3	ARL3	chr10:104433483-104474190	CTRL	PDPNKD	OK	10.6397	11.5274	0.115604	0.54659	0.43205	0.632099	no
ARL4A	ARL4A	ARL4A	chr7:12726451-12730558	CTRL	PDPNKD	OK	45.6768	20.0214	-1.18992	-5.79632	5e-05	0.000473395	yes
ARL4C	ARL4C	ARL4C	chr2:235401685-235405693	CTRL	PDPNKD	OK	1.6427	6.23616	1.92459	7.64137	5e-05	0.000473395	yes
ARL4D	ARL4D	ARL4D	chr17:41476352-41478504	CTRL	PDPNKD	OK	0.452013	0.388904	-0.216951	-0.320858	0.65165	0.804651	no
ARL5A	ARL5A	ARL5A	chr2:152657479-152685009	CTRL	PDPNKD	OK	23.7491	34.5839	0.542228	2.65344	0.00015	0.00128957	yes
ARL5B	ARL5B	ARL5B	chr10:18948312-18966940	CTRL	PDPNKD	OK	7.60412	11.6905	0.620478	2.867	5e-05	0.000473395	yes
ARL5C	ARL5C	ARL5C	chr17:37313146-37322414	CTRL	PDPNKD	NOTEST	0	0	0	0	1	1	no
ARL6	ARL6	ARL6	chr3:97483594-97517373	CTRL	PDPNKD	OK	1.56417	2.30665	0.560398	1.44858	0.0434	0.132404	no
ARL6IP1	ARL6IP1	ARL6IP1	chr16:18802990-18812857	CTRL	PDPNKD	OK	234.491	151.585	-0.629408	-3.14578	5e-05	0.000473395	yes
ARL6IP4	ARL6IP4	ARL6IP4	chr12:123464879-123467460	CTRL	PDPNKD	OK	70.5865	72.2327	0.0332603	0.162452	0.8184	0.907783	no
ARL6IP5	ARL6IP5	ARL6IP5	chr3:69134089-69155239	CTRL	PDPNKD	OK	99.6182	163.073	0.71104	3.55071	5e-05	0.000473395	yes
ARL6IP6	ARL6IP6	ARL6IP6	chr2:153574406-153617767	CTRL	PDPNKD	OK	8.3181	6.43912	-0.369392	-1.50656	0.03415	0.111023	no
ARL8A	ARL8A	ARL8A	chr1:202102531-202113871	CTRL	PDPNKD	OK	43.8215	48.3638	0.142288	0.695215	0.32005	0.523195	no
ARL8B	ARL8B	ARL8B	chr3:5163929-5222601	CTRL	PDPNKD	OK	42.3343	39.2072	-0.110708	-0.5464	0.43415	0.633913	no
ARL9	ARL9	ARL9	chr4:57371374-57390058	CTRL	PDPNKD	NOTEST	0.153871	0.0202707	-2.92426	0	1	1	no
ARMC1	ARMC1	ARMC1	chr8:66514690-66546452	CTRL	PDPNKD	OK	13.623	16.7662	0.299514	1.41719	0.04375	0.133105	no
ARMC10	ARMC10	ARMC10	chr7:102715327-102789569	CTRL	PDPNKD	OK	8.72304	8.18832	-0.091263	-0.304334	0.663	0.81322	no
ARMC12	ARMC12	ARMC12	chr6:35704858-35716685	CTRL	PDPNKD	OK	0.2462	0.396692	0.68819	0.747403	0.2793	0.480797	no
ARMC2	ARMC2	ARMC2	chr6:109169618-109295352	CTRL	PDPNKD	OK	0.430425	0.423588	-0.0231009	-0.0506064	0.9444	0.971229	no
ARMC3	ARMC3	ARMC3	chr10:23216953-23326514	CTRL	PDPNKD	NOTEST	0	0	0	0	1	1	no
ARMC4	ARMC4	ARMC4	chr10:28101096-28287977	CTRL	PDPNKD	OK	0.732983	0.909194	0.310809	0.870563	0.22275	0.414615	no
ARMC5	ARMC5	ARMC5	chr16:31470316-31478488	CTRL	PDPNKD	OK	3.14147	1.94457	-0.691989	-2.64975	0.00015	0.00128957	yes
ARMC6	ARMC6	ARMC6	chr19:19144386-19168987	CTRL	PDPNKD	OK	5.8383	4.793	-0.284619	-1.16249	0.09785	0.238236	no
ARMC7	ARMC7	ARMC7	chr17:73106081-73127890	CTRL	PDPNKD	OK	4.72395	4.92074	0.0588815	0.177355	0.8002	0.896793	no
ARMC8	ARMC8	ARMC8	chr3:137906147-138048728	CTRL	PDPNKD	OK	10.9774	13.3369	0.280885	1.30924	0.0635	0.175202	no
ARMC9	ARMC9	ARMC9	chr2:232063341-232209914	CTRL	PDPNKD	OK	2.30985	3.17724	0.459976	1.58672	0.02435	0.0861466	no
ARMCX1	ARMCX1	ARMCX1	chrX:100805513-100809675	CTRL	PDPNKD	OK	21.4942	23.9505	0.156107	0.740791	0.2896	0.492209	no
ARMCX2	ARMCX2	ARMCX2	chrX:100910267-100914863	CTRL	PDPNKD	OK	32.55	35.3066	0.117279	0.57875	0.41185	0.614672	no
ARMCX3	ARMCX3	ARMCX3	chrX:100878119-100882831	CTRL	PDPNKD	OK	41.7397	45.3899	0.120951	0.595546	0.39295	0.596457	no
ARMCX4	ARMCX4	ARMCX4	chrX:100673250-100790975	CTRL	PDPNKD	OK	2.79099	3.40625	0.287405	1.18045	0.09315	0.229785	no
ARMCX5	ARMCX5	ARMCX5	chrX:101854095-101972661	CTRL	PDPNKD	OK	7.49657	6.3712	-0.234666	-0.800688	0.25285	0.449638	no
ARMCX5-GPRASP2	ARMCX5-GPRASP2,GPRASP2	ARMCX5-GPRASP2,GPRASP2	chrX:101854095-101972661	CTRL	PDPNKD	OK	1.33509	1.24261	-0.103557	-0.141811	0.83535	0.916097	no
ARMCX6	ARMCX6	ARMCX6	chrX:100870107-100872991	CTRL	PDPNKD	OK	54.68	57.8568	0.0814734	0.37012	0.6017	0.769383	no
ARMS2	ARMS2	ARMS2	chr10:124214178-124216868	CTRL	PDPNKD	NOTEST	0	0	0	0	1	1	no
ARNT	ARNT	ARNT	chr1:150782180-150849244	CTRL	PDPNKD	OK	16.7292	16.3244	-0.035336	-0.172325	0.8024	0.897838	no
ARNT2	ARNT2	ARNT2	chr15:80696691-80890277	CTRL	PDPNKD	NOTEST	0.0356505	0.0101684	-1.80983	0	1	1	no
ARNTL	ARNTL	ARNTL	chr11:13299324-13408812	CTRL	PDPNKD	OK	6.82512	5.58201	-0.29007	-1.23749	0.08175	0.209772	no
ARNTL2	ARNTL2	ARNTL2	chr12:27485786-27578746	CTRL	PDPNKD	OK	11.1391	13.2571	0.251132	1.23822	0.07555	0.198506	no
ARPC1A	ARPC1A	ARPC1A	chr7:98923495-98963885	CTRL	PDPNKD	OK	99.4419	104.432	0.0706442	0.350645	0.6098	0.775037	no
ARPC1B	ARPC1B	ARPC1B	chr7:98972297-99006305	CTRL	PDPNKD	OK	88.5274	100.062	0.176702	0.551035	0.4325	0.632478	no
ARPC2	ARPC2	ARPC2	chr2:219081873-219119071	CTRL	PDPNKD	OK	495.255	554.316	0.162538	0.810437	0.25045	0.446598	no
ARPC3	ARPC3	ARPC3	chr12:110872705-110888158	CTRL	PDPNKD	OK	291.818	334.74	0.197971	0.988317	0.1571	0.332273	no
ARPC4	ARPC4	ARPC4	chr3:9821653-9878040	CTRL	PDPNKD	OK	47.4729	53.5131	0.172787	0.601463	0.38775	0.590997	no
ARPC4-TTLL3	ARPC4-TTLL3	ARPC4-TTLL3	chr3:9821653-9878040	CTRL	PDPNKD	OK	0.535845	0.226298	-1.2436	-0.590268	0.50485	0.695958	no
ARPC5	ARPC5	ARPC5	chr1:183595331-183604985	CTRL	PDPNKD	OK	94.3331	110.145	0.223564	1.11374	0.1163	0.269324	no
ARPC5L	ARPC5L	ARPC5L	chr9:127631483-127639696	CTRL	PDPNKD	OK	34.3295	42.7869	0.317724	1.47144	0.0344	0.11159	no
ARPM1	ARPM1	ARPM1	chr3:169484710-169487683	CTRL	PDPNKD	OK	1.80666	1.34681	-0.423775	-1.199	0.0933	0.23007	no
ARPP19	ARPP19	ARPP19	chr15:52839431-52861213	CTRL	PDPNKD	OK	68.9952	68.5501	-0.00933595	-0.0467241	0.9489	0.972416	no
ARPP21	ARPP21	ARPP21	chr3:35683848-35835988	CTRL	PDPNKD	NOTEST	0	0.0116515	inf	0	1	1	no
ARR3	ARR3	ARR3	chrX:69488184-69501690	CTRL	PDPNKD	NOTEST	0.0256271	0	#NAME?	0	1	1	no
ARRB1	ARRB1	ARRB1	chr11:74971165-75062875	CTRL	PDPNKD	OK	82.2025	105.268	0.356819	1.78314	0.0109	0.0462997	yes
ARRB2	ARRB2	ARRB2	chr17:4613788-4624795	CTRL	PDPNKD	OK	36.2657	29.1084	-0.31717	-1.53771	0.02935	0.0990824	no
ARRDC1	ARRDC1	ARRDC1	chr9:140500095-140513308	CTRL	PDPNKD	OK	6.18746	6.66296	0.106815	0.344849	0.62545	0.786047	no
ARRDC2	ARRDC2	ARRDC2	chr19:18111943-18124911	CTRL	PDPNKD	OK	11.051	11.22	0.0218905	0.0994926	0.88795	0.942985	no
ARRDC3	ARRDC3	ARRDC3	chr5:90664540-90716532	CTRL	PDPNKD	OK	28.4012	20.3972	-0.477577	-2.31597	0.00125	0.00803122	yes
ARRDC4	ARRDC4	ARRDC4	chr15:98503932-98517068	CTRL	PDPNKD	OK	0.558642	0.493187	-0.179789	-0.457652	0.52225	0.7105	no
ARRDC5	ARRDC5	ARRDC5	chr19:4890448-4902879	CTRL	PDPNKD	NOTEST	0	0.0547803	inf	0	1	1	no
ARSA	ARSA	ARSA	chr22:51061181-51066601	CTRL	PDPNKD	OK	3.59962	3.23305	-0.154946	-0.64426	0.3576	0.56082	no
ARSB	ARSB	ARSB	chr5:78073036-78282357	CTRL	PDPNKD	OK	8.94769	10.2578	0.197135	0.842384	0.2253	0.417511	no
ARSD	ARSD	ARSD	chrX:2822010-2847416	CTRL	PDPNKD	OK	4.49845	5.23205	0.217948	0.9832	0.16085	0.336823	no
ARSE	ARSE	ARSE	chrX:2852672-2882494	CTRL	PDPNKD	OK	0.594162	0.507384	-0.22778	-0.45473	0.5195	0.708356	no
ARSF	ARSF	ARSF	chrX:2958274-3030770	CTRL	PDPNKD	NOTEST	0.00753078	0	#NAME?	0	1	1	no
ARSG	ARSG	ARSG	chr17:66255322-66417000	CTRL	PDPNKD	OK	1.98909	1.73054	-0.200884	-0.474634	0.4871	0.681177	no
ARSH	ARSH	ARSH	chrX:2924653-2951426	CTRL	PDPNKD	NOTEST	0	0	0	0	1	1	no
ARSI	ARSI	ARSI	chr5:149675908-149682525	CTRL	PDPNKD	NOTEST	0.00913493	0.0219969	1.26784	0	1	1	no
ARSJ	ARSJ	ARSJ	chr4:114821439-114900878	CTRL	PDPNKD	OK	11.8417	26.6278	1.16906	5.67742	5e-05	0.000473395	yes
ARSK	ARSK	ARSK	chr5:94890824-94940806	CTRL	PDPNKD	OK	2.99575	3.29331	0.136624	0.540794	0.44135	0.640972	no
ART1	ART1	ART1	chr11:3666360-3685646	CTRL	PDPNKD	NOTEST	0	0	0	0	1	1	no
ART3	ART3	ART3	chr4:76932332-77033955	CTRL	PDPNKD	NOTEST	0	0	0	0	1	1	no
ART4	ART4	ART4	chr12:14982244-14996413	CTRL	PDPNKD	OK	21.6492	25.4192	0.2316	1.05781	0.13175	0.294717	no
ART5	ART5	ART5	chr11:3659735-3663546	CTRL	PDPNKD	NOTEST	0.0565879	0	#NAME?	0	1	1	no
ARTN	ARTN	ARTN	chr1:44398991-44402912	CTRL	PDPNKD	NOTEST	0.0092907	0.00805026	-0.206752	0	1	1	no
ARV1	ARV1	ARV1	chr1:231114822-231136479	CTRL	PDPNKD	OK	13.4197	12.6575	-0.0843589	-0.362909	0.6019	0.769406	no
ARVCF	ARVCF	ARVCF	chr22:19863039-20004309	CTRL	PDPNKD	OK	5.35926	7.48003	0.481012	1.00939	0.15045	0.322525	no
ARX	ARX	ARX	chrX:25021812-25034065	CTRL	PDPNKD	NOTEST	0	0	0	0	1	1	no
AS3MT	AS3MT	AS3MT	chr10:104613966-104661655	CTRL	PDPNKD	NOTEST	0.000342371	0.147733	8.75321	0	1	1	no
ASAH1	ASAH1	ASAH1	chr8:17913924-17942507	CTRL	PDPNKD	OK	36.5154	29.2125	-0.321921	-1.557	0.0273	0.0938809	no
ASAH2	ASAH2	ASAH2	chr10:51946999-52008370	CTRL	PDPNKD	NOTEST	0.137125	0.153448	0.162256	0	1	1	no
ASAH2B	ASAH2B	ASAH2B	chr10:52499707-52514569	CTRL	PDPNKD	NOTEST	0.103641	0.0299351	-1.79169	0	1	1	no
ASAP1	ASAP1	ASAP1	chr8:131064350-131455906	CTRL	PDPNKD	OK	68.8256	97.7273	0.505816	2.51878	0.0003	0.00234938	yes
ASAP1-IT1	ASAP1-IT1	ASAP1-IT1	chr8:131064350-131455906	CTRL	PDPNKD	NOTEST	0.0138816	0	#NAME?	0	1	1	no
ASAP2	ASAP2	ASAP2	chr2:9346893-9545812	CTRL	PDPNKD	OK	39.2587	53.2528	0.439847	2.19455	0.0019	0.0112743	yes
ASAP3	ASAP3	ASAP3	chr1:23755055-23810750	CTRL	PDPNKD	OK	0.285163	0.649968	1.18858	2.69961	0.00035	0.00268239	yes
ASB1	ASB1	ASB1	chr2:239335625-239360891	CTRL	PDPNKD	OK	1.44368	1.93074	0.419401	1.69525	0.01645	0.0636239	no
ASB10	ASB10	ASB10	chr7:150872784-150884919	CTRL	PDPNKD	NOTEST	0.0176436	0	#NAME?	0	1	1	no
ASB11	ASB11	ASB11	chrX:15299830-15333746	CTRL	PDPNKD	NOTEST	0.0374122	0.0673238	0.847608	0	1	1	no
ASB12	ASB12	ASB12	chrX:63444071-63450511	CTRL	PDPNKD	NOTEST	0	0	0	0	1	1	no
ASB13	ASB13	ASB13	chr10:5680819-5708558	CTRL	PDPNKD	OK	2.51682	1.93188	-0.381598	-1.31855	0.0611	0.170387	no
ASB14	ASB14	ASB14	chr3:57261764-57326710	CTRL	PDPNKD	OK	2.1203	2.00085	-0.0836527	-0.0776581	0.91465	0.957044	no
ASB15	ASB15	ASB15	chr7:123249111-123277932	CTRL	PDPNKD	NOTEST	0	0	0	0	1	1	no
ASB16	ASB16	ASB16	chr17:42248073-42264082	CTRL	PDPNKD	OK	0.745038	0.21622	-1.78482	-2.03066	0.0108	0.0460222	yes
ASB17	ASB17	ASB17	chr1:76384557-76398116	CTRL	PDPNKD	NOTEST	0	0	0	0	1	1	no
ASB18	ASB18	ASB18	chr2:237103514-237172988	CTRL	PDPNKD	NOTEST	0.0247009	0.0223483	-0.144397	0	1	1	no
ASB2	ASB2	ASB2	chr14:94400498-94443076	CTRL	PDPNKD	NOTEST	0.00578647	0.0565307	3.28828	0	1	1	no
ASB3	ASB3	ASB3	chr2:53897116-54087170	CTRL	PDPNKD	OK	4.37432	4.51393	0.0453253	0.0489979	0.94655	0.972182	no
ASB4	ASB4	ASB4	chr7:95115212-95169543	CTRL	PDPNKD	NOTEST	0.0275497	0.0318457	0.209064	0	1	1	no
ASB5	ASB5	ASB5	chr4:177134825-177190373	CTRL	PDPNKD	NOTEST	0	0	0	0	1	1	no
ASB6	ASB6	ASB6	chr9:132388434-132404448	CTRL	PDPNKD	OK	5.73267	5.24294	-0.128833	-0.527533	0.45325	0.650919	no
ASB7	ASB7	ASB7	chr15:101142754-101191904	CTRL	PDPNKD	OK	4.18688	3.40549	-0.298012	-1.24666	0.0735	0.194505	no
ASB8	ASB8	ASB8	chr12:48541571-48551377	CTRL	PDPNKD	OK	8.74983	7.03093	-0.315539	-1.38078	0.04925	0.145568	no
ASB9	ASB9	ASB9	chrX:15262108-15288589	CTRL	PDPNKD	OK	0.295279	1.08078	1.87193	2.95335	0.0002	0.00166133	yes
ASB9P1	ASB9P1	ASB9P1	chr15:93338713-93340338	CTRL	PDPNKD	NOTEST	0.00952427	0	#NAME?	0	1	1	no
ASCC1	ASCC1	ASCC1	chr10:73855789-73995618	CTRL	PDPNKD	OK	17.2733	17.3705	0.00809471	0.0275693	0.96925	0.983024	no
ASCC2	ASCC2	ASCC2	chr22:30184596-30234293	CTRL	PDPNKD	OK	20.938	14.6543	-0.514804	-2.44602	0.0004	0.00301339	yes
ASCC3	ASCC3	ASCC3	chr6:100956607-101329224	CTRL	PDPNKD	OK	22.3559	20.3731	-0.133986	-0.643443	0.35745	0.56082	no
ASCL1	ASCL1	ASCL1	chr12:103351451-103354294	CTRL	PDPNKD	NOTEST	0	0	0	0	1	1	no
ASCL2	ASCL2	ASCL2	chr11:2289727-2292182	CTRL	PDPNKD	NOTEST	0	0	0	0	1	1	no
ASCL3	ASCL3	ASCL3	chr11:8959118-8964580	CTRL	PDPNKD	NOTEST	0	0	0	0	1	1	no
ASCL4	ASCL4	ASCL4	chr12:108168161-108170421	CTRL	PDPNKD	NOTEST	0	0	0	0	1	1	no
ASF1A	ASF1A	ASF1A	chr6:119134611-119256327	CTRL	PDPNKD	OK	11.5661	10.1251	-0.191974	-0.74808	0.2835	0.485509	no
ASF1B	ASF1B	ASF1B	chr19:14230320-14247440	CTRL	PDPNKD	OK	13.9787	11.9995	-0.220261	-0.971229	0.16545	0.342615	no
ASGR1	ASGR1	ASGR1	chr17:7076750-7082883	CTRL	PDPNKD	OK	1.96817	0.810466	-1.28003	-2.78224	0.00025	0.00201365	yes
ASGR2	ASGR2	ASGR2	chr17:7004640-7018130	CTRL	PDPNKD	NOTEST	0	0	0	0	1	1	no
ASH1L	ASH1L	ASH1L	chr1:155305051-155533735	CTRL	PDPNKD	OK	7.04323	6.63438	-0.0862758	-0.419792	0.5391	0.722234	no
ASH2L	ASH2L	ASH2L	chr8:37963010-37997228	CTRL	PDPNKD	OK	20.9594	22.317	0.0905444	0.432734	0.53355	0.718571	no
ASIP	ASIP	ASIP	chr20:32848170-32857148	CTRL	PDPNKD	NOTEST	0.035624	0	#NAME?	0	1	1	no
ASL	ASL	ASL	chr7:65540775-65558329	CTRL	PDPNKD	OK	12.218	13.4566	0.139306	0.627721	0.3702	0.573143	no
ASMT	ASMT	ASMT	chrY:1660485-1711974	CTRL	PDPNKD	NOTEST	0	0	0	0	1	1	no
ASMTL	ASMTL	ASMTL	chrY:1469423-1522655	CTRL	PDPNKD	NOTEST	0	0	0	0	1	1	no
ASMTL-AS1	ASMTL-AS1	ASMTL-AS1	chrY:1469423-1522655	CTRL	PDPNKD	NOTEST	0	0	0	0	1	1	no
ASNA1	ASNA1	ASNA1	chr19:12848305-12859137	CTRL	PDPNKD	OK	52.9235	51.8815	-0.0286871	-0.137859	0.84125	0.919734	no
ASNS	ASNS	ASNS	chr7:97481428-97501854	CTRL	PDPNKD	OK	3.41264	2.32835	-0.55158	-1.82712	0.0098	0.042735	yes
ASNSD1	ASNSD1	ASNSD1	chr2:190526124-190535557	CTRL	PDPNKD	OK	42.4981	46.512	0.130202	0.641012	0.35635	0.559786	no
ASPA	ASPA	ASPA	chr17:3377403-3402700	CTRL	PDPNKD	NOTEST	0	0	0	0	1	1	no
ASPDH	ASPDH	ASPDH	chr19:51014856-51017947	CTRL	PDPNKD	NOTEST	0.133866	0.0782727	-0.77421	0	1	1	no
ASPG	ASPG	ASPG	chr14:104552022-104579046	CTRL	PDPNKD	NOTEST	0	0	0	0	1	1	no
ASPH	ASPH	ASPH	chr8:62200524-62627199	CTRL	PDPNKD	OK	78.6998	90.8216	0.206676	1.00551	0.14375	0.3124	no
ASPHD1	ASPHD1	ASPHD1	chr16:29912146-29917377	CTRL	PDPNKD	NOTEST	0.168175	0.113267	-0.570244	0	1	1	no
ASPHD2	ASPHD2	ASPHD2	chr22:26825279-26840978	CTRL	PDPNKD	OK	0.423711	0.865276	1.03008	2.4873	0.00105	0.00688962	yes
ASPM	ASPM	ASPM	chr1:197053256-197115824	CTRL	PDPNKD	OK	13.0395	10.5748	-0.30226	-1.48678	0.0333	0.108927	no
ASPN	ASPN	ASPN	chr9:95059639-95432547	CTRL	PDPNKD	NOTEST	0.00648473	0	#NAME?	0	1	1	no
ASPRV1	ASPRV1	ASPRV1	chr2:70187223-70314147	CTRL	PDPNKD	NOTEST	0.0206097	0	#NAME?	0	1	1	no
ASPSCR1	ASPSCR1	ASPSCR1	chr17:79935425-79975282	CTRL	PDPNKD	OK	4.84012	4.09606	-0.240806	-0.892751	0.19505	0.380959	no
ASRGL1	ASRGL1	ASRGL1	chr11:62104773-62160887	CTRL	PDPNKD	OK	2.37132	1.65186	-0.521602	-1.67574	0.01625	0.0630709	no
ASS1	ASS1	ASS1	chr9:133320093-133376661	CTRL	PDPNKD	OK	2.05212	2.65422	0.371171	1.14736	0.103	0.246613	no
ASTE1	ASTE1	ASTE1	chr3:130569368-130745646	CTRL	PDPNKD	OK	2.56299	2.46987	-0.0533901	-0.0632459	0.92685	0.961831	no
ASTL	ASTL	ASTL	chr2:96789588-96804175	CTRL	PDPNKD	NOTEST	0	0	0	0	1	1	no
ASTN1	ASTN1	ASTN1	chr1:176830202-177134024	CTRL	PDPNKD	NOTEST	0	0	0	0	1	1	no
ASTN2	ASTN2	ASTN2	chr9:119187503-120177317	CTRL	PDPNKD	OK	12.9198	10.8283	-0.254778	-0.979365	0.1601	0.33594	no
ASUN	ASUN	ASUN	chr12:27058111-27091254	CTRL	PDPNKD	OK	22.0812	21.7883	-0.0192652	-0.0930133	0.8977	0.948883	no
ASXL1	ASXL1	ASXL1	chr20:30946146-31027122	CTRL	PDPNKD	OK	16.6831	13.5341	-0.301785	-1.175	0.0878	0.22048	no
ASXL2	ASXL2	ASXL2	chr2:25962252-26101312	CTRL	PDPNKD	OK	14.491	11.9616	-0.276741	-1.35667	0.05165	0.151114	no
ASXL3	ASXL3	ASXL3	chr18:31158540-31327399	CTRL	PDPNKD	NOTEST	0.0112526	0.00868644	-0.37342	0	1	1	no
ASZ1	ASZ1	ASZ1	chr7:117003275-117067577	CTRL	PDPNKD	NOTEST	0.00544682	0.0338712	2.63658	0	1	1	no
ATAD1	ATAD1	ATAD1	chr10:89512874-89577917	CTRL	PDPNKD	OK	15.745	18.6027	0.240621	1.14724	0.10365	0.247722	no
ATAD2	ATAD2	ATAD2	chr8:124332090-124408705	CTRL	PDPNKD	OK	13.7566	11.6338	-0.241804	-1.17295	0.09225	0.228329	no
ATAD2B	ATAD2B	ATAD2B	chr2:23971533-24149936	CTRL	PDPNKD	OK	3.27605	3.58439	0.12977	0.595187	0.3932	0.5967	no
ATAD3A	ATAD3A	ATAD3A	chr1:1447522-1470067	CTRL	PDPNKD	OK	5.79219	5.51759	-0.0700707	-0.288669	0.68465	0.828174	no
ATAD3B	ATAD3B	ATAD3B	chr1:1407163-1431582	CTRL	PDPNKD	OK	2.65646	2.71255	0.0301478	0.106939	0.8804	0.938971	no
ATAD3C	ATAD3C	ATAD3C	chr1:1385068-1405538	CTRL	PDPNKD	OK	0.7562	0.716379	-0.0780463	-0.218042	0.75755	0.87212	no
ATAD5	ATAD5	ATAD5	chr17:29159022-29222295	CTRL	PDPNKD	OK	1.50882	1.41327	-0.0943924	-0.364122	0.6049	0.771468	no
ATAT1	ATAT1	ATAT1	chr6_ssto_hap7:1926891-1946878	CTRL	PDPNKD	OK	10.9163	8.5313	-0.355648	-1.5135	0.0319	0.105544	no
ATCAY	ATCAY	ATCAY	chr19:3880617-3928080	CTRL	PDPNKD	NOTEST	0.137322	0.116679	-0.235025	0	1	1	no
ATE1	ATE1	ATE1	chr10:123502624-123687546	CTRL	PDPNKD	OK	10.9897	9.98377	-0.138502	-0.616696	0.38265	0.586253	no
ATF1	ATF1	ATF1	chr12:51157788-51214943	CTRL	PDPNKD	OK	7.24377	12.2759	0.761017	3.38416	5e-05	0.000473395	yes
ATF2	ATF2	ATF2	chr2:175936977-176032934	CTRL	PDPNKD	OK	35.5953	33.8837	-0.0710961	-0.293896	0.67995	0.825754	no
ATF3	ATF3	ATF3	chr1:212738675-212794119	CTRL	PDPNKD	OK	1.38932	4.12366	1.56955	4.94806	5e-05	0.000473395	yes
ATF4	ATF4	ATF4	chr22:39916568-39918691	CTRL	PDPNKD	OK	174.777	201.106	0.202441	1.00633	0.14955	0.321374	no
ATF5	ATF5	ATF5	chr19:50392913-50437193	CTRL	PDPNKD	OK	45.6501	44.679	-0.0310233	-0.106722	0.88085	0.939149	no
ATF6	ATF6	ATF6	chr1:161736033-161933860	CTRL	PDPNKD	OK	39.3988	38.4401	-0.0355383	-0.177735	0.8006	0.897034	no
ATF6B	ATF6B	ATF6B	chr6_mcf_hap5:3462872-3475845	CTRL	PDPNKD	OK	63.7198	53.0961	-0.263134	-1.303	0.0648	0.177791	no
ATF7	ATF7	ATF7	chr12:53905842-54020199	CTRL	PDPNKD	OK	19.1932	16.3573	-0.230663	-0.71058	0.2471	0.442347	no
ATF7IP	ATF7IP	ATF7IP	chr12:14518610-14651697	CTRL	PDPNKD	OK	23.1935	15.6248	-0.569877	-2.78593	5e-05	0.000473395	yes
ATF7IP2	ATF7IP2	ATF7IP2	chr16:10479911-10577495	CTRL	PDPNKD	OK	2.24807	2.26714	0.0121877	0.0454998	0.94775	0.972213	no
ATG10	ATG10	ATG10	chr5:81267843-81551216	CTRL	PDPNKD	OK	1.91321	3.22299	0.752402	2.56264	0.0003	0.00234938	yes
ATG12	ATG12	ATG12	chr5:115163893-115177548	CTRL	PDPNKD	OK	15.6639	17.291	0.142572	0.693994	0.32445	0.527433	no
ATG13	ATG13	ATG13	chr11:46638825-46697568	CTRL	PDPNKD	OK	8.64292	7.84296	-0.14012	-0.661447	0.3455	0.54911	no
ATG14	ATG14	ATG14	chr14:55833108-55878576	CTRL	PDPNKD	OK	5.34163	5.4695	0.034129	0.154303	0.8288	0.912663	no
ATG16L1	ATG16L1	ATG16L1	chr2:234160216-234204320	CTRL	PDPNKD	OK	8.62007	8.15245	-0.0804654	-0.363216	0.60295	0.770017	no
ATG16L2	ATG16L2	ATG16L2	chr11:72525450-72540680	CTRL	PDPNKD	OK	0.989455	0.938484	-0.0763024	-0.187408	0.78595	0.8884	no
ATG2A	ATG2A	ATG2A	chr11:64662003-64684722	CTRL	PDPNKD	OK	3.49984	1.29391	-1.43555	-5.8467	5e-05	0.000473395	yes
ATG2B	ATG2B	ATG2B	chr14:96747594-96829678	CTRL	PDPNKD	OK	3.8995	4.0164	0.0426127	0.201991	0.77055	0.879247	no
ATG3	ATG3	ATG3	chr3:112251358-112280485	CTRL	PDPNKD	OK	83.0337	86.5601	0.0600053	0.294096	0.67035	0.818378	no
ATG4A	ATG4A	ATG4A	chrX:107334898-107397901	CTRL	PDPNKD	OK	9.14295	10.342	0.177784	0.788026	0.26095	0.459397	no
ATG4B	ATG4B	ATG4B	chr2:242577026-242613271	CTRL	PDPNKD	OK	9.93168	8.98738	-0.144137	-0.653162	0.34665	0.550082	no
ATG4C	ATG4C	ATG4C	chr1:63249776-63330941	CTRL	PDPNKD	OK	4.22479	4.90653	0.215824	0.873027	0.21305	0.403752	no
ATG4D	ATG4D	ATG4D	chr19:10654646-10676702	CTRL	PDPNKD	OK	1.95439	1.42865	-0.452068	-0.648519	0.35505	0.558272	no
ATG5	ATG5	ATG5	chr6:106632351-106773695	CTRL	PDPNKD	OK	13.7738	13.478	-0.0313241	-0.148134	0.8325	0.91484	no
ATG7	ATG7	ATG7	chr3:11314009-11762220	CTRL	PDPNKD	OK	2.70341	2.82971	0.0658741	0.126179	0.8582	0.928574	no
ATG9A	ATG9A	ATG9A	chr2:220084101-220094361	CTRL	PDPNKD	OK	19.693	13.1274	-0.585096	-2.82939	0.0001	0.000893872	yes
ATG9B	ATG9B	ATG9B	chr7:150688143-150721586	CTRL	PDPNKD	OK	1.88261	1.06198	-0.825983	-1.26827	0.0725	0.192627	no
ATHL1	ATHL1	ATHL1	chr11:289137-295688	CTRL	PDPNKD	OK	2.65809	2.42726	-0.131058	-0.493473	0.4772	0.671937	no
ATIC	ATIC	ATIC	chr2:216176678-216214496	CTRL	PDPNKD	OK	24.3906	25.7105	0.076035	0.36165	0.60025	0.768239	no
ATL1	ATL1	ATL1	chr14:50999799-51099784	CTRL	PDPNKD	OK	0.495793	0.387834	-0.354297	-0.687788	0.3236	0.526534	no
ATL2	ATL2	ATL2	chr2:38522028-38604432	CTRL	PDPNKD	OK	11.2534	10.4482	-0.107104	-0.485192	0.4928	0.68532	no
ATL3	ATL3	ATL3	chr11:63396436-63439083	CTRL	PDPNKD	OK	19.4172	17.2417	-0.171427	-0.806242	0.2458	0.440674	no
ATM	ATM	ATM	chr11:108093558-108239826	CTRL	PDPNKD	OK	4.28799	3.41619	-0.327915	-1.56554	0.0251	0.088049	no
ATMIN	ATMIN	ATMIN	chr16:81069457-81080951	CTRL	PDPNKD	OK	22.7936	24.0329	0.0763792	0.376737	0.58745	0.758763	no
ATN1	ATN1	ATN1	chr12:7033625-7051484	CTRL	PDPNKD	OK	81.4467	65.0328	-0.324689	-1.6244	0.0205	0.0752952	no
ATOH1	ATOH1	ATOH1	chr4:94750077-94751142	CTRL	PDPNKD	NOTEST	0	0	0	0	1	1	no
ATOH7	ATOH7	ATOH7	chr10:69990351-69991870	CTRL	PDPNKD	NOTEST	0	0	0	0	1	1	no
ATOH8	ATOH8	ATOH8	chr2:85980908-86018506	CTRL	PDPNKD	OK	1.58519	1.3083	-0.276963	-1.05486	0.13485	0.299431	no
ATOX1	ATOX1	ATOX1	chr5:151122382-151138210	CTRL	PDPNKD	OK	59.7186	62.8492	0.0737141	0.320332	0.645	0.800373	no
ATP10A	ATP10A	ATP10A	chr15:25923859-26108349	CTRL	PDPNKD	NOTEST	0.010762	0.00254651	-2.07935	0	1	1	no
ATP10B	ATP10B	ATP10B	chr5:159990126-160279219	CTRL	PDPNKD	NOTEST	0.00200791	0.0106696	2.40974	0	1	1	no
ATP10D	ATP10D	ATP10D	chr4:47487409-47595503	CTRL	PDPNKD	OK	6.15556	5.38854	-0.191994	-0.90067	0.20295	0.391109	no
ATP11A	ATP11A	ATP11A	chr13:113344642-113541482	CTRL	PDPNKD	OK	17.981	14.5532	-0.305144	-1.53515	0.0294	0.0992259	no
ATP11B	ATP11B	ATP11B	chr3:182511290-182639421	CTRL	PDPNKD	OK	29.5648	38.8668	0.394658	1.9721	0.00525	0.0259451	yes
ATP11C	ATP11C	ATP11C	chrX:138808504-138914447	CTRL	PDPNKD	OK	17.4714	18.545	0.0860308	0.424426	0.537	0.721107	no
ATP12A	ATP12A	ATP12A	chr13:25254548-25285923	CTRL	PDPNKD	NOTEST	0.0038437	0	#NAME?	0	1	1	no
ATP13A1	ATP13A1	ATP13A1	chr19:19756009-19774503	CTRL	PDPNKD	OK	7.7547	7.64845	-0.0199035	-0.0912393	0.89465	0.946941	no
ATP13A2	ATP13A2	ATP13A2	chr1:17312452-17338423	CTRL	PDPNKD	OK	14.7746	18.7299	0.342225	1.65641	0.01845	0.0693586	no
ATP13A3	ATP13A3	ATP13A3	chr3:194123402-194188968	CTRL	PDPNKD	OK	17.4949	22.344	0.352953	1.75075	0.01275	0.0526418	no
ATP13A4	ATP13A4	ATP13A4	chr3:193119865-193272696	CTRL	PDPNKD	NOTEST	0	0.0131445	inf	0	1	1	no
ATP13A5	ATP13A5	ATP13A5	chr3:192992830-193096514	CTRL	PDPNKD	NOTEST	0.00391929	0	#NAME?	0	1	1	no
ATP1A1	ATP1A1	ATP1A1	chr1:116915794-116961244	CTRL	PDPNKD	OK	164.915	196.749	0.254638	1.23698	0.077	0.201161	no
ATP1A1OS	ATP1A1OS	ATP1A1OS	chr1:116915794-116961244	CTRL	PDPNKD	OK	75.3756	91.6218	0.281594	0.298639	0.6677	0.816269	no
ATP1A2	ATP1A2	ATP1A2	chr1:160085519-160113374	CTRL	PDPNKD	NOTEST	0.0128814	0.0100766	-0.354279	0	1	1	no
ATP1A3	ATP1A3	ATP1A3	chr19:42470733-42498428	CTRL	PDPNKD	NOTEST	0.0124454	0.0198053	0.670275	0	1	1	no
ATP1A4	ATP1A4	ATP1A4	chr1:160121351-160156767	CTRL	PDPNKD	NOTEST	0	0	0	0	1	1	no
ATP1B1	ATP1B1	ATP1B1	chr1:169075946-169337186	CTRL	PDPNKD	OK	7.28224	26.3258	1.85402	6.16692	5e-05	0.000473395	yes
ATP1B2	ATP1B2	ATP1B2	chr17:7554253-7561089	CTRL	PDPNKD	NOTEST	0.0759471	0.158864	1.06472	0	1	1	no
ATP1B3	ATP1B3	ATP1B3	chr3:141595469-141645382	CTRL	PDPNKD	OK	95.7431	108.145	0.175727	0.873807	0.2197	0.411036	no
ATP1B4	ATP1B4	ATP1B4	chrX:119495939-119517104	CTRL	PDPNKD	NOTEST	0.0299532	0.034564	0.20656	0	1	1	no
ATP2A1	ATP2A1	ATP2A1	chr16:28889808-28936532	CTRL	PDPNKD	NOTEST	0.157929	0.083446	-0.920359	0	1	1	no
ATP2A2	ATP2A2	ATP2A2	chr12:110719031-110788897	CTRL	PDPNKD	OK	53.3426	79.3032	0.572093	2.85512	5e-05	0.000473395	yes
ATP2A3	ATP2A3	ATP2A3	chr17:3827162-3867758	CTRL	PDPNKD	NOTEST	0.0655846	0.0463585	-0.500523	0	1	1	no
ATP2B1	ATP2B1	ATP2B1	chr12:89981825-90049844	CTRL	PDPNKD	OK	4.83872	5.13986	0.0871036	0.403819	0.56175	0.741212	no
ATP2B2	ATP2B2	ATP2B2	chr3:10365706-10547268	CTRL	PDPNKD	NOTEST	0.0031378	0.00755624	1.26791	0	1	1	no
ATP2B3	ATP2B3	ATP2B3	chrX:152801579-152848387	CTRL	PDPNKD	NOTEST	0.00424901	0.00205975	-1.04466	0	1	1	no
ATP2B4	ATP2B4	ATP2B4	chr1:203595914-203713209	CTRL	PDPNKD	OK	17.0099	21.7463	0.354396	1.7504	0.01225	0.0509579	no
ATP2C1	ATP2C1	ATP2C1	chr3:130569368-130745646	CTRL	PDPNKD	OK	23.8581	27.3035	0.194606	0.908074	0.1974	0.383869	no
ATP2C2	ATP2C2	ATP2C2	chr16:84402132-84497793	CTRL	PDPNKD	NOTEST	0	0.0120803	inf	0	1	1	no
ATP4A	ATP4A	ATP4A	chr19:36041094-36054560	CTRL	PDPNKD	NOTEST	0	0	0	0	1	1	no
ATP4B	ATP4B	ATP4B	chr13:114303121-114312513	CTRL	PDPNKD	NOTEST	0.172306	0.189546	0.137575	0	1	1	no
ATP5A1	ATP5A1	ATP5A1	chr18:43664109-43684199	CTRL	PDPNKD	OK	145.593	155.553	0.0954651	0.477307	0.49075	0.68419	no
ATP5B	ATP5B	ATP5B	chr12:57031958-57039852	CTRL	PDPNKD	OK	281.87	301.421	0.0967514	0.48354	0.48525	0.679591	no
ATP5C1	ATP5C1	ATP5C1	chr10:7830092-7849762	CTRL	PDPNKD	OK	231.738	266.075	0.199343	1.00189	0.15195	0.324744	no
ATP5D	ATP5D	ATP5D	chr19:1241748-1244824	CTRL	PDPNKD	OK	59.3654	64.6417	0.122843	0.560991	0.42225	0.623673	no
ATP5E	ATP5E	ATP5E	chr20:57603732-57617901	CTRL	PDPNKD	OK	583.674	571.22	-0.0311159	-0.115737	0.87075	0.934082	no
ATP5EP2	ATP5EP2	ATP5EP2	chr13:28519342-28519710	CTRL	PDPNKD	NOTEST	0.329532	0	#NAME?	0	1	1	no
ATP5F1	ATP5F1	ATP5F1	chr1:111982511-112004525	CTRL	PDPNKD	OK	95.0017	93.5498	-0.0222182	-0.100997	0.88765	0.94284	no
ATP5G1	ATP5G1	ATP5G1	chr17:46970147-46973232	CTRL	PDPNKD	OK	91.6487	83.5283	-0.133849	-0.624821	0.37165	0.574573	no
ATP5G2	ATP5G2	ATP5G2	chr12:54058943-54070512	CTRL	PDPNKD	OK	135.251	111.882	-0.273654	-1.33847	0.05615	0.160598	no
ATP5G3	ATP5G3	ATP5G3	chr2:176040985-176046490	CTRL	PDPNKD	OK	21.3229	24.2423	0.185124	0.883844	0.2054	0.394099	no
ATP5H	ATP5H	ATP5H	chr17:73034954-73043074	CTRL	PDPNKD	OK	119.1	119.828	0.00879406	0.0419579	0.952	0.973689	no
ATP5I	ATP5I	ATP5I	chr4:666224-668127	CTRL	PDPNKD	OK	219.698	226.733	0.04547	0.211522	0.7664	0.876546	no
ATP5J	ATP5J	ATP5J	chr21:27096790-27144771	CTRL	PDPNKD	OK	230.665	248.155	0.10544	0.394853	0.5669	0.745028	no
ATP5J2	ATP5J2	ATP5J2	chr7:99006600-99063824	CTRL	PDPNKD	OK	897.974	1061.03	0.240721	0.988341	0.15615	0.330632	no
ATP5J2-PTCD1	ATP5J2-PTCD1	ATP5J2-PTCD1	chr7:99006600-99063824	CTRL	PDPNKD	OK	4.75453	5.25279	0.143782	0.0653039	0.91115	0.955091	no
ATP5L	ATP5L	ATP5L	chr11:118230295-118289530	CTRL	PDPNKD	OK	128.171	124.58	-0.0409885	-0.159831	0.8163	0.90659	no
ATP5L2	ATP5L2	ATP5L2	chr22:43013845-43045405	CTRL	PDPNKD	FAIL	0.0909955	0.0899283	0	0	1	1	no
ATP5O	ATP5O	ATP5O	chr21:35275756-35288158	CTRL	PDPNKD	OK	108.145	101.392	-0.0930251	-0.449788	0.52185	0.710392	no
ATP5S	ATP5S	ATP5S	chr14:50779046-50792946	CTRL	PDPNKD	OK	2.71696	2.37894	-0.191675	-0.588389	0.395	0.597996	no
ATP5SL	ATP5SL	ATP5SL	chr19:41937222-41945843	CTRL	PDPNKD	OK	44.0684	43.2191	-0.0280749	-0.135547	0.8456	0.921681	no
ATP6AP1	ATP6AP1	ATP6AP1	chrX:153656977-153664862	CTRL	PDPNKD	OK	40.3521	48.9733	0.279351	1.36767	0.05005	0.147342	no
ATP6AP1L	ATP6AP1L	ATP6AP1L	chr5:81601165-81614147	CTRL	PDPNKD	OK	0.726594	0.430549	-0.754972	-0.827847	0.24405	0.438365	no
ATP6AP2	ATP6AP2	ATP6AP2	chrX:40440215-40465888	CTRL	PDPNKD	OK	53.1486	49.4584	-0.103817	-0.509452	0.47105	0.666814	no
ATP6V0A1	ATP6V0A1	ATP6V0A1	chr17:40610861-40674597	CTRL	PDPNKD	OK	9.84152	10.4647	0.088582	0.417003	0.55305	0.733664	no
ATP6V0A2	ATP6V0A2	ATP6V0A2	chr12:124196864-124246301	CTRL	PDPNKD	OK	5.3037	4.99514	-0.086473	-0.401743	0.5667	0.744995	no
ATP6V0A4	ATP6V0A4	ATP6V0A4	chr7:138391038-138490769	CTRL	PDPNKD	OK	0.065276	1.03528	3.98733	4.11383	0.0003	0.00234938	yes
ATP6V0B	ATP6V0B	ATP6V0B	chr1:44440601-44443972	CTRL	PDPNKD	OK	9.53277	10.8494	0.186648	0.711949	0.3134	0.516522	no
ATP6V0C	ATP6V0C	ATP6V0C	chr16:2563726-2570224	CTRL	PDPNKD	OK	286.127	301.838	0.0771205	0.386283	0.5906	0.761055	no
ATP6V0CP3	ATP6V0CP3	ATP6V0CP3	chr6:42695313-42695932	CTRL	PDPNKD	NOTEST	0.198723	0.2538	0.352933	0	1	1	no
ATP6V0D1	ATP6V0D1	ATP6V0D1	chr16:67471916-67515089	CTRL	PDPNKD	OK	35.4237	28.0989	-0.334202	-1.59016	0.02125	0.0773861	no
ATP6V0D2	ATP6V0D2	ATP6V0D2	chr8:87111138-87166454	CTRL	PDPNKD	NOTEST	0.0573873	0.0244386	-1.23157	0	1	1	no
ATP6V0E1	ATP6V0E1	ATP6V0E1	chr5:172410762-172461900	CTRL	PDPNKD	OK	272.109	309.344	0.185027	0.922803	0.1868	0.370419	no
ATP6V0E2	ATP6V0E2	ATP6V0E2	chr7:149564782-149577787	CTRL	PDPNKD	OK	7.68735	4.84238	-0.666772	-2.78632	0.00015	0.00128957	yes
ATP6V1A	ATP6V1A	ATP6V1A	chr3:113465865-113530905	CTRL	PDPNKD	OK	17.3089	30.1175	0.79909	3.92838	5e-05	0.000473395	yes
ATP6V1B1	ATP6V1B1	ATP6V1B1	chr2:71162997-71192561	CTRL	PDPNKD	NOTEST	0.0255614	0.0442981	0.793275	0	1	1	no
ATP6V1B2	ATP6V1B2	ATP6V1B2	chr8:20054703-20079207	CTRL	PDPNKD	OK	31.2112	33.3457	0.0954359	0.468557	0.504	0.695216	no
ATP6V1C1	ATP6V1C1	ATP6V1C1	chr8:104033247-104085285	CTRL	PDPNKD	OK	15.5808	19.0788	0.292196	1.43435	0.04065	0.126367	no
ATP6V1C2	ATP6V1C2	ATP6V1C2	chr2:10861774-10952960	CTRL	PDPNKD	OK	0.17543	0.538084	1.61694	0.275339	0.41985	0.621511	no
ATP6V1D	ATP6V1D	ATP6V1D	chr14:67804580-67826720	CTRL	PDPNKD	OK	18.402	22.9775	0.320354	1.48945	0.0334	0.109146	no
ATP6V1E1	ATP6V1E1	ATP6V1E1	chr22:18074902-18111588	CTRL	PDPNKD	OK	72.7828	86.3729	0.246981	1.20789	0.0841	0.214064	no
ATP6V1E2	ATP6V1E2	ATP6V1E2	chr2:46738985-46747096	CTRL	PDPNKD	OK	0.290675	0.287502	-0.0158354	-0.0224119	0.9658	0.981	no
ATP6V1F	ATP6V1F	ATP6V1F	chr7:128502856-128505903	CTRL	PDPNKD	OK	100.667	97.4693	-0.0465743	-0.222717	0.7494	0.867568	no
ATP6V1G1	ATP6V1G1	ATP6V1G1	chr9:117349993-117361152	CTRL	PDPNKD	OK	82.0921	92.6692	0.174846	0.864652	0.22055	0.412045	no
ATP6V1G2	ATP6V1G2	ATP6V1G2	chr6_ssto_hap7:2827543-2845430	CTRL	PDPNKD	OK	0.316004	0.256506	-0.30095	-0.0846088	0.87975	0.938579	no
ATP6V1G2-DDX39B	ATP6V1G2-DDX39B	ATP6V1G2-DDX39B	chr6_ssto_hap7:2827543-2845430	CTRL	PDPNKD	OK	1.02833	0.536099	-0.939731	-0.422577	0.54125	0.723447	no
ATP6V1G3	ATP6V1G3	ATP6V1G3	chr1:198492351-198510075	CTRL	PDPNKD	OK	2.47473	2.56477	0.0515531	0.100618	0.88415	0.940703	no
ATP6V1H	ATP6V1H	ATP6V1H	chr8:54628114-54755850	CTRL	PDPNKD	OK	11.9397	12.8271	0.103433	0.468337	0.4975	0.689333	no
ATP7A	ATP7A	ATP7A	chrX:77166193-77305892	CTRL	PDPNKD	OK	2.83099	2.96718	0.0677854	0.304561	0.6563	0.808138	no
ATP7B	ATP7B	ATP7B	chr13:52506805-52585630	CTRL	PDPNKD	OK	2.03956	1.90914	-0.095335	-0.395002	0.58095	0.754258	no
ATP8A1	ATP8A1	ATP8A1	chr4:42410391-42659122	CTRL	PDPNKD	OK	2.28844	1.96307	-0.221253	-0.960491	0.16775	0.345388	no
ATP8A2	ATP8A2	ATP8A2	chr13:25946208-26595420	CTRL	PDPNKD	NOTEST	0.0897067	0.0793573	-0.176853	0	1	1	no
ATP8B1	ATP8B1	ATP8B1	chr18:55297533-55470327	CTRL	PDPNKD	OK	8.37111	33.9763	2.02104	9.59597	5e-05	0.000473395	yes
ATP8B2	ATP8B2	ATP8B2	chr1:154298035-154323780	CTRL	PDPNKD	OK	9.38738	6.52483	-0.524783	-2.47052	0.00035	0.00268239	yes
ATP8B3	ATP8B3	ATP8B3	chr19:1782073-1812270	CTRL	PDPNKD	NOTEST	0.115649	0.205967	0.832654	0	1	1	no
ATP8B4	ATP8B4	ATP8B4	chr15:50150434-50411419	CTRL	PDPNKD	NOTEST	0.0724313	0.104527	0.529187	0	1	1	no
ATP8B5P	ATP8B5P	ATP8B5P	chr9:35406751-35483026	CTRL	PDPNKD	NOTEST	0	0.00578746	inf	0	1	1	no
ATP9A	ATP9A	ATP9A	chr20:50213313-50384908	CTRL	PDPNKD	OK	23.5098	14.5516	-0.692084	-3.42477	5e-05	0.000473395	yes
ATP9B	ATP9B	ATP9B	chr18:76829396-77138282	CTRL	PDPNKD	OK	2.90803	2.66309	-0.126943	-0.51736	0.4581	0.655402	no
ATPAF1	ATPAF1	ATPAF1	chr1:47100710-47134099	CTRL	PDPNKD	OK	35.6637	34.5645	-0.0451637	-0.216609	0.75225	0.868768	no
ATPAF1-AS1	ATPAF1-AS1	ATPAF1-AS1	chr1:47137496-47139256	CTRL	PDPNKD	NOTEST	0	0	0	0	1	1	no
ATPAF2	ATPAF2	ATPAF2	chr17:17921333-17942480	CTRL	PDPNKD	OK	10.6476	12.7518	0.260178	1.11427	0.1142	0.266133	no
ATPBD4	ATPBD4	ATPBD4	chr15:35663169-36151202	CTRL	PDPNKD	OK	3.77648	4.80683	0.348041	1.30852	0.05965	0.167682	no
ATPIF1	ATPIF1	ATPIF1	chr1:28562601-28564616	CTRL	PDPNKD	OK	204.485	176.147	-0.215214	-0.946299	0.17305	0.352852	no
ATR	ATR	ATR	chr3:142168076-142297668	CTRL	PDPNKD	OK	4.03625	4.64101	0.201422	0.940564	0.17845	0.359336	no
ATRIP	ATRIP	ATRIP	chr3:48488217-48507054	CTRL	PDPNKD	OK	2.92832	2.97443	0.0225428	0.0821643	0.9085	0.953541	no
ATRN	ATRN	ATRN	chr20:3451664-3631769	CTRL	PDPNKD	OK	21.8846	22.7679	0.0570852	0.253355	0.719	0.850608	no
ATRNL1	ATRNL1	ATRNL1	chr10:116853123-117708496	CTRL	PDPNKD	NOTEST	0.0301754	0.0213592	-0.498516	0	1	1	no
ATRX	ATRX	ATRX	chrX:76760355-77041719	CTRL	PDPNKD	OK	15.2908	14.0445	-0.122655	-0.608639	0.38435	0.587704	no
ATXN1	ATXN1	ATXN1	chr6:16299342-16761721	CTRL	PDPNKD	OK	3.06875	3.87118	0.335122	1.5744	0.0264	0.0913777	no
ATXN10	ATXN10	ATXN10	chr22:46067677-46241187	CTRL	PDPNKD	OK	24.14	37.034	0.617424	3.01495	5e-05	0.000473395	yes
ATXN1L	ATXN1L	ATXN1L	chr16:71879898-71919174	CTRL	PDPNKD	OK	11.6432	9.39554	-0.309442	-1.07957	0.04555	0.137416	no
ATXN2	ATXN2	ATXN2	chr12:111890017-112037480	CTRL	PDPNKD	OK	29.1211	28.7167	-0.0201756	-0.0999282	0.88905	0.943572	no
ATXN2L	ATXN2L	ATXN2L	chr16:28834413-28848558	CTRL	PDPNKD	OK	58.7945	59.2878	0.0120538	0.0602024	0.9336	0.965288	no
ATXN3	ATXN3	ATXN3	chr14:92524895-92572965	CTRL	PDPNKD	OK	5.30888	4.76517	-0.15588	-0.724921	0.29425	0.497754	no
ATXN3L	ATXN3L	ATXN3L	chrX:13328770-13338518	CTRL	PDPNKD	NOTEST	0	0	0	0	1	1	no
ATXN7	ATXN7	ATXN7	chr3:63850232-63989136	CTRL	PDPNKD	OK	6.26591	7.60082	0.278633	1.31191	0.0639	0.17605	no
ATXN7L1	ATXN7L1	ATXN7L1	chr7:105245220-105517031	CTRL	PDPNKD	OK	4.19681	4.77862	0.187301	0.611396	0.37695	0.58067	no
ATXN7L2	ATXN7L2	ATXN7L2	chr1:110026560-110035420	CTRL	PDPNKD	OK	1.02881	0.662776	-0.634382	-1.52375	0.0317	0.105039	no
ATXN7L3	ATXN7L3	ATXN7L3	chr17:42269172-42275529	CTRL	PDPNKD	OK	12.2612	9.72231	-0.334733	-1.57328	0.0231	0.0828057	no
ATXN7L3B	ATXN7L3B	ATXN7L3B	chr12:74931550-74935232	CTRL	PDPNKD	OK	22.1862	18.6311	-0.25195	-1.22443	0.0815	0.209211	no
ATXN8OS	ATXN8OS	ATXN8OS	chr13:70274724-70713885	CTRL	PDPNKD	NOTEST	0.0106736	0	#NAME?	0	1	1	no
AUH	AUH	AUH	chr9:93976096-94124206	CTRL	PDPNKD	OK	10.1765	8.81351	-0.207457	-0.863812	0.21845	0.409946	no
AUP1	AUP1	AUP1	chr2:74753774-74784678	CTRL	PDPNKD	OK	45.1931	52.6368	0.219969	0.940037	0.1776	0.358331	no
AURKA	AURKA	AURKA	chr20:54944444-54967351	CTRL	PDPNKD	OK	19.2872	20.2226	0.0683261	0.317321	0.6546	0.806568	no
AURKAIP1	AURKAIP1	AURKAIP1	chr1:1309109-1310818	CTRL	PDPNKD	OK	27.4428	29.6413	0.111178	0.486588	0.4865	0.680912	no
AURKAPS1	AURKAPS1	AURKAPS1	chr1:220321609-220445843	CTRL	PDPNKD	NOTEST	0.0637301	0.0681168	0.0960351	0	1	1	no
AURKB	AURKB	AURKB	chr17:8108048-8113883	CTRL	PDPNKD	OK	14.3731	11.1431	-0.367222	-1.52544	0.0283	0.0962722	no
AURKC	AURKC	AURKC	chr19:57742376-57746916	CTRL	PDPNKD	OK	0.507698	0.331134	-0.616555	-0.737866	0.27245	0.473178	no
AUTS2	AUTS2	AUTS2	chr7:69063904-70257885	CTRL	PDPNKD	NOTEST	0.0549148	0.0688143	0.325513	0	1	1	no
AVEN	AVEN	AVEN	chr15:34158427-34357287	CTRL	PDPNKD	OK	8.94012	10.5761	0.24244	1.00364	0.15005	0.321979	no
AVIL	AVIL	AVIL	chr12:58176527-58209852	CTRL	PDPNKD	OK	0.437234	0.30512	-0.519026	-0.567713	0.42465	0.625408	no
AVL9	AVL9	AVL9	chr7:32535175-32758780	CTRL	PDPNKD	OK	11.4649	13.1874	0.201944	0.907771	0.19665	0.382971	no
AVP	AVP	AVP	chr20:3063201-3065370	CTRL	PDPNKD	NOTEST	0	0	0	0	1	1	no
AVPI1	AVPI1	AVPI1	chr10:99437180-99447015	CTRL	PDPNKD	OK	1.87975	1.11191	-0.7575	-1.78372	0.0141	0.0567334	no
AVPR1A	AVPR1A	AVPR1A	chr12:63540215-63546590	CTRL	PDPNKD	NOTEST	0	0	0	0	1	1	no
AVPR1B	AVPR1B	AVPR1B	chr1:206224282-206231482	CTRL	PDPNKD	NOTEST	0	0	0	0	1	1	no
AVPR2	AVPR2	AVPR2	chrX:153167984-153172620	CTRL	PDPNKD	OK	0.284051	0.240892	-0.237761	-0.283276	0.675	0.821848	no
AWAT1	AWAT1	AWAT1	chrX:69454504-69460511	CTRL	PDPNKD	NOTEST	0	0	0	0	1	1	no
AWAT2	AWAT2	AWAT2	chrX:69260391-69269788	CTRL	PDPNKD	OK	0.340511	0.361547	0.0864812	0.138557	0.84395	0.920811	no
AXDND1	AXDND1	AXDND1	chr1:179334854-179545084	CTRL	PDPNKD	NOTEST	0.0214987	0	#NAME?	0	1	1	no
AXIN1	AXIN1	AXIN1	chr16:337439-402676	CTRL	PDPNKD	OK	7.50678	5.73647	-0.388031	-1.72551	0.0138	0.055865	no
AXIN2	AXIN2	AXIN2	chr17:63524682-63557740	CTRL	PDPNKD	OK	1.27972	0.984226	-0.378765	-1.24258	0.07775	0.202494	no
AXL	AXL	AXL	chr19:41725107-41767671	CTRL	PDPNKD	OK	23.9304	54.9591	1.19951	6.00997	5e-05	0.000473395	yes
AZGP1	AZGP1	AZGP1	chr7:99564349-99573735	CTRL	PDPNKD	NOTEST	0.0255125	0	#NAME?	0	1	1	no
AZGP1P1	AZGP1P1	AZGP1P1	chr7:99578384-99581860	CTRL	PDPNKD	NOTEST	0.0138531	0	#NAME?	0	1	1	no
AZI1	AZI1	AZI1	chr17:79163392-79196751	CTRL	PDPNKD	OK	2.43947	2.29681	-0.0869375	-0.329262	0.6432	0.799273	no
AZI2	AZI2	AZI2	chr3:28363844-28390618	CTRL	PDPNKD	OK	15.6804	15.0321	-0.0609229	-0.248698	0.7258	0.853875	no
AZIN1	AZIN1	AZIN1	chr8:103838535-103876397	CTRL	PDPNKD	OK	34.9793	57.7745	0.723931	3.64277	5e-05	0.000473395	yes
AZU1	AZU1	AZU1	chr19:827830-832017	CTRL	PDPNKD	NOTEST	0	0	0	0	1	1	no
B2M	B2M	B2M	chr15:45003684-45010357	CTRL	PDPNKD	OK	1611.38	1853.42	0.201894	0.993572	0.16185	0.338437	no
B3GALNT1	B3GALNT1	B3GALNT1	chr3:160801670-160823160	CTRL	PDPNKD	OK	1.78513	2.59848	0.541637	1.98307	0.0041	0.0212343	yes
B3GALNT2	B3GALNT2	B3GALNT2	chr1:235530727-235667781	CTRL	PDPNKD	OK	9.97379	8.47782	-0.234448	-0.924921	0.176	0.356403	no
B3GALT1	B3GALT1	B3GALT1	chr2:168675181-168727366	CTRL	PDPNKD	NOTEST	0.00752694	0	#NAME?	0	1	1	no
B3GALT2	B3GALT2	B3GALT2	chr1:193091087-193223942	CTRL	PDPNKD	OK	2.995	6.37068	1.08889	2.1798	0.0036	0.0191759	yes
B3GALT4	B3GALT4	B3GALT4	chr6_qbl_hap6:4477155-4478841	CTRL	PDPNKD	OK	0.755163	0.442097	-0.772425	-1.3588	0.05855	0.16536	no
B3GALT5	B3GALT5	B3GALT5	chr21:41029253-41034815	CTRL	PDPNKD	NOTEST	0	0	0	0	1	1	no
B3GALT6	B3GALT6	B3GALT6	chr1:1167628-1170420	CTRL	PDPNKD	OK	9.31397	5.88203	-0.663083	-2.90658	0.0001	0.000893872	yes
B3GALTL	B3GALTL	B3GALTL	chr13:31774111-31906411	CTRL	PDPNKD	OK	12.008	18.4778	0.62179	2.99506	5e-05	0.000473395	yes
B3GAT1	B3GAT1	B3GAT1	chr11:134248397-134281812	CTRL	PDPNKD	NOTEST	0	0	0	0	1	1	no
B3GAT2	B3GAT2	B3GAT2	chr6:71377478-71666788	CTRL	PDPNKD	OK	1.31788	1.00155	-0.395985	-0.38618	0.5932	0.763136	no
B3GAT3	B3GAT3	B3GAT3	chr11:62382767-62389647	CTRL	PDPNKD	OK	8.95759	12.7507	0.509391	2.16285	0.0023	0.0132051	yes
B3GNT1	B3GNT1	B3GNT1	chr11:66112842-66115161	CTRL	PDPNKD	OK	6.21241	9.6562	0.636304	2.68415	0.00025	0.00201365	yes
B3GNT2	B3GNT2	B3GNT2	chr2:62423261-62451866	CTRL	PDPNKD	OK	5.65817	7.84347	0.471158	2.03617	0.0035	0.018741	yes
B3GNT3	B3GNT3	B3GNT3	chr19:17905918-17924385	CTRL	PDPNKD	NOTEST	0.190333	0.139708	-0.44611	0	1	1	no
B3GNT4	B3GNT4	B3GNT4	chr12:122688227-122692084	CTRL	PDPNKD	NOTEST	0.0104108	0.0197074	0.920652	0	1	1	no
B3GNT5	B3GNT5	B3GNT5	chr3:182895830-183145855	CTRL	PDPNKD	OK	20.7529	29.9524	0.529358	2.59944	0.0003	0.00234938	yes
B3GNT6	B3GNT6	B3GNT6	chr11:76745434-76753005	CTRL	PDPNKD	NOTEST	0	0	0	0	1	1	no
B3GNT7	B3GNT7	B3GNT7	chr2:232260334-232265875	CTRL	PDPNKD	OK	3.46432	3.19802	-0.115392	-0.467398	0.5063	0.697302	no
B3GNT8	B3GNT8	B3GNT8	chr19:41931263-41934635	CTRL	PDPNKD	OK	1.4141	0.746297	-0.922061	-2.14436	0.00365	0.0193723	yes
B3GNT9	B3GNT9	B3GNT9	chr16:67143914-67184902	CTRL	PDPNKD	OK	1.53629	0.455759	-1.75311	-2.36382	0.0055	0.02692	yes
B3GNTL1	B3GNTL1	B3GNTL1	chr17:80901666-81009686	CTRL	PDPNKD	OK	2.92813	2.79748	-0.0658495	-0.198799	0.77925	0.884914	no
B4GALNT1	B4GALNT1	B4GALNT1	chr12:58013692-58026985	CTRL	PDPNKD	NOTEST	0.0197373	0.0706909	1.8406	0	1	1	no
B4GALNT2	B4GALNT2	B4GALNT2	chr17:47209821-47247351	CTRL	PDPNKD	NOTEST	0	0	0	0	1	1	no
B4GALNT3	B4GALNT3	B4GALNT3	chr12:569542-671058	CTRL	PDPNKD	NOTEST	0.00836942	0.0366961	2.13243	0	1	1	no
B4GALNT4	B4GALNT4	B4GALNT4	chr11:369794-382117	CTRL	PDPNKD	NOTEST	0.0461895	0.044746	-0.045809	0	1	1	no
B4GALT1	B4GALT1	B4GALT1	chr9:33110638-33167356	CTRL	PDPNKD	OK	37.4452	51.5879	0.462253	2.30094	0.00135	0.00857822	yes
B4GALT2	B4GALT2	B4GALT2	chr1:44444873-44456843	CTRL	PDPNKD	OK	29.1723	36.1074	0.307693	1.48475	0.03475	0.112588	no
B4GALT3	B4GALT3	B4GALT3	chr1:161141099-161147758	CTRL	PDPNKD	OK	13.7781	13.7934	0.00160561	0.00742309	0.99065	0.995274	no
B4GALT4	B4GALT4	B4GALT4	chr3:118930588-118959752	CTRL	PDPNKD	OK	2.27806	5.5255	1.2783	4.65393	5e-05	0.000473395	yes
B4GALT5	B4GALT5	B4GALT5	chr20:48249482-48330421	CTRL	PDPNKD	OK	78.5644	84.448	0.104188	0.52104	0.4591	0.656055	no
B4GALT6	B4GALT6	B4GALT6	chr18:29202208-29264686	CTRL	PDPNKD	OK	2.45652	3.13544	0.352052	1.46046	0.04335	0.132313	no
B4GALT7	B4GALT7	B4GALT7	chr5:177027118-177037346	CTRL	PDPNKD	OK	7.82723	5.27019	-0.570646	-2.24978	0.00205	0.011977	yes
B7H6	B7H6	B7H6	chr11:17373308-17398868	CTRL	PDPNKD	OK	0.649408	0.903975	0.477158	1.58882	0.02485	0.0874262	no
B9D1	B9D1	B9D1	chr17:19240866-19290532	CTRL	PDPNKD	OK	2.19701	3.20536	0.544945	0.563374	0.4193	0.62139	no
B9D2	B9D2	B9D2	chr19:41860321-41889987	CTRL	PDPNKD	OK	1.7819	2.40924	0.435165	0.863696	0.2201	0.411587	no
BAALC	BAALC	BAALC	chr8:104145190-104242533	CTRL	PDPNKD	OK	0.235521	0.273298	0.214621	0.337666	0.62505	0.78599	no
BAAT	BAAT	BAAT	chr9:104122698-104147287	CTRL	PDPNKD	NOTEST	0.00826716	0.0195619	1.24258	0	1	1	no
BABAM1	BABAM1	BABAM1	chr19:17378231-17390162	CTRL	PDPNKD	OK	58.8868	51.0019	-0.207392	-1.01252	0.1483	0.319671	no
BACE1	BACE1	BACE1	chr11:117103403-117186972	CTRL	PDPNKD	OK	12.6695	13.2501	0.0646361	0.246851	0.72685	0.854429	no
BACE1-AS	BACE1-AS	BACE1-AS	chr11:117103403-117186972	CTRL	PDPNKD	OK	1.02959	1.01267	-0.0239115	-0.00877123	0.8578	0.928401	no
BACE2	BACE2	BACE2	chr21:42539727-42648524	CTRL	PDPNKD	OK	100.952	114.752	0.184846	0.924677	0.18725	0.371089	no
BACH1	BACH1	BACH1	chr21:30671219-30734217	CTRL	PDPNKD	OK	3.86352	6.23607	0.690722	3.09686	5e-05	0.000473395	yes
BACH2	BACH2	BACH2	chr6:90636246-91006627	CTRL	PDPNKD	OK	0.949754	2.00853	1.08052	4.43582	5e-05	0.000473395	yes
BAD	BAD	BAD	chr11:64037299-64056972	CTRL	PDPNKD	OK	9.86566	10.4722	0.0860703	0.195118	0.78265	0.886784	no
BAG1	BAG1	BAG1	chr9:33252469-33264759	CTRL	PDPNKD	OK	10.2094	7.93897	-0.36288	-1.6876	0.01695	0.0649147	no
BAG2	BAG2	BAG2	chr6:57037103-57050012	CTRL	PDPNKD	OK	5.02016	7.71146	0.61927	2.50952	0.00025	0.00201365	yes
BAG3	BAG3	BAG3	chr10:121410881-121437329	CTRL	PDPNKD	OK	37.4749	44.475	0.247071	1.21477	0.0825	0.210962	no
BAG4	BAG4	BAG4	chr8:38020838-38070819	CTRL	PDPNKD	OK	5.83873	5.27274	-0.147102	-0.439045	0.5332	0.718402	no
BAG5	BAG5	BAG5	chr14:104022880-104029151	CTRL	PDPNKD	OK	12.3439	13.3382	0.111759	0.535628	0.44725	0.645868	no
BAG6	BAG6	BAG6	chr6_ssto_hap7:2937601-2956785	CTRL	PDPNKD	OK	47.033	55.4742	0.238143	1.18118	0.0909	0.225742	no
BAGE	BAGE,BAGE5	BAGE,BAGE5	chr21:11020841-11098937	CTRL	PDPNKD	NOTEST	0.0362383	0	#NAME?	0	1	1	no
BAGE2	BAGE2	BAGE2	chr21:11020841-11098937	CTRL	PDPNKD	NOTEST	0	0	0	0	1	1	no
BAGE4	BAGE4	BAGE4	chr21:11020841-11098937	CTRL	PDPNKD	NOTEST	0	0	0	0	1	1	no
BAGE5	BAGE5	BAGE5	chr21:11020841-11098937	CTRL	PDPNKD	NOTEST	0	0	0	0	1	1	no
BAHCC1	BAHCC1	BAHCC1	chr17:79373539-79433358	CTRL	PDPNKD	OK	1.4373	0.964125	-0.576065	-2.35062	0.0008	0.00542904	yes
BAHD1	BAHD1	BAHD1	chr15:40733410-40760441	CTRL	PDPNKD	OK	9.18079	5.19348	-0.821917	-3.77733	5e-05	0.000473395	yes
BAI1	BAI1	BAI1	chr8:143545376-143626368	CTRL	PDPNKD	NOTEST	0.00277655	0.0174785	2.65422	0	1	1	no
BAI2	BAI2	BAI2	chr1:32192717-32229648	CTRL	PDPNKD	NOTEST	0.047266	0.0675613	0.515394	0	1	1	no
BAI3	BAI3	BAI3	chr6:69345631-70099403	CTRL	PDPNKD	NOTEST	0.00498183	0	#NAME?	0	1	1	no
BAIAP2	BAIAP2	BAIAP2	chr17:79008946-79156964	CTRL	PDPNKD	OK	10.1548	8.10915	-0.324537	-1.39693	0.0455	0.137328	no
BAIAP2L1	BAIAP2L1	BAIAP2L1	chr7:97910978-98030427	CTRL	PDPNKD	OK	0.486271	0.656477	0.432983	0.435654	0.5385	0.721879	no
BAIAP2L2	BAIAP2L2	BAIAP2L2	chr22:38480895-38506676	CTRL	PDPNKD	OK	0.182037	0.418778	1.20196	1.68193	0.02345	0.0838113	no
BAIAP3	BAIAP3	BAIAP3	chr16:1383605-1401873	CTRL	PDPNKD	NOTEST	0.118912	0.0521197	-1.19	0	1	1	no
BAK1	BAK1	BAK1	chr6:33540322-33548070	CTRL	PDPNKD	OK	16.3099	18.3282	0.168319	0.785914	0.25945	0.457545	no
BAMBI	BAMBI	BAMBI	chr10:28966423-28971868	CTRL	PDPNKD	OK	2.88856	1.43999	-1.00429	-2.88691	0.00015	0.00128957	yes
BANF1	BANF1	BANF1	chr11:65764015-65771617	CTRL	PDPNKD	OK	341.142	369.768	0.116245	0.555646	0.4205	0.622126	no
BANF2	BANF2	BANF2	chr20:17674319-17716517	CTRL	PDPNKD	NOTEST	0	0	0	0	1	1	no
BANK1	BANK1	BANK1	chr4:102711763-102995969	CTRL	PDPNKD	NOTEST	0.0333327	0.0135205	-1.30179	0	1	1	no
BANP	BANP	BANP	chr16:87985037-88110924	CTRL	PDPNKD	OK	3.00573	3.26783	0.120617	0.439189	0.52955	0.716215	no
BAP1	BAP1	BAP1	chr3:52435024-52444009	CTRL	PDPNKD	OK	17.5546	12.2349	-0.520841	-2.48801	0.00035	0.00268239	yes
BARD1	BARD1	BARD1	chr2:215593274-215674428	CTRL	PDPNKD	OK	1.95942	1.84071	-0.0901647	-0.297078	0.6734	0.820578	no
BARHL1	BARHL1	BARHL1	chr9:135457992-135465640	CTRL	PDPNKD	NOTEST	0	0	0	0	1	1	no
BARHL2	BARHL2	BARHL2	chr1:91177578-91182794	CTRL	PDPNKD	NOTEST	0	0	0	0	1	1	no
BARX1	BARX1	BARX1	chr9:96713908-96717608	CTRL	PDPNKD	NOTEST	0.0105901	0	#NAME?	0	1	1	no
BARX2	BARX2	BARX2	chr11:129245880-129322174	CTRL	PDPNKD	NOTEST	0	0	0	0	1	1	no
BASP1	BASP1	BASP1	chr5:17217749-17276943	CTRL	PDPNKD	OK	3.55884	6.39224	0.844916	3.1432	5e-05	0.000473395	yes
BASP1P1	BASP1P1	BASP1P1	chr13:23471168-23472320	CTRL	PDPNKD	NOTEST	0	0	0	0	1	1	no
BATF	BATF	BATF	chr14:75988783-76013334	CTRL	PDPNKD	OK	2.3774	2.42637	0.029414	0.0708692	0.9213	0.960473	no
BATF2	BATF2	BATF2	chr11:64755416-64764517	CTRL	PDPNKD	OK	0.450943	0.548493	0.282527	0.527804	0.4456	0.644394	no
BATF3	BATF3	BATF3	chr1:212859758-212873327	CTRL	PDPNKD	NOTEST	0.256736	0.252405	-0.0245482	0	1	1	no
BAX	BAX	BAX	chr19:49458116-49465055	CTRL	PDPNKD	OK	100.073	87.546	-0.192944	-0.923374	0.1879	0.372044	no
BAZ1A	BAZ1A	BAZ1A	chr14:35221936-35344853	CTRL	PDPNKD	OK	23.6928	29.3626	0.309529	1.55263	0.02795	0.0953504	no
BAZ1B	BAZ1B	BAZ1B	chr7:72854727-72936615	CTRL	PDPNKD	OK	30.6477	27.7851	-0.141467	-0.704184	0.3188	0.52204	no
BAZ2A	BAZ2A	BAZ2A	chr12:56915608-57030163	CTRL	PDPNKD	OK	25.462	19.7442	-0.366921	-1.20728	0.07945	0.205419	no
BAZ2B	BAZ2B	BAZ2B	chr2:160175489-160473059	CTRL	PDPNKD	OK	8.40943	9.49217	0.174729	0.8492	0.22335	0.415173	no
BBC3	BBC3	BBC3	chr19:47724078-47736023	CTRL	PDPNKD	OK	5.52666	5.47964	-0.0123248	-0.0476037	0.9452	0.971707	no
BBIP1	BBIP1	BBIP1	chr10:112631552-112679124	CTRL	PDPNKD	OK	17.1405	19.4979	0.185909	0.384093	0.5886	0.75927	no
BBOX1	BBOX1	BBOX1	chr11:27062508-27149354	CTRL	PDPNKD	NOTEST	0	0	0	0	1	1	no
BBS1	BBS1	BBS1	chr11:66278118-66301084	CTRL	PDPNKD	OK	5.64213	5.65605	0.00355421	0.0154772	0.98115	0.989725	no
BBS10	BBS10	BBS10	chr12:76738265-76742222	CTRL	PDPNKD	OK	8.00495	8.4473	0.0775982	0.35538	0.6196	0.782398	no
BBS12	BBS12	BBS12	chr4:123653856-123666098	CTRL	PDPNKD	OK	2.13661	1.66072	-0.363519	-1.2745	0.06745	0.182945	no
BBS2	BBS2	BBS2	chr16:56518258-56554008	CTRL	PDPNKD	OK	7.45006	10.0314	0.429204	1.91958	0.00655	0.0310628	yes
BBS4	BBS4	BBS4	chr15:72978519-73030817	CTRL	PDPNKD	OK	4.69077	3.44714	-0.444427	-1.73017	0.0145	0.0580087	no
BBS5	BBS5	BBS5	chr2:170336005-170363165	CTRL	PDPNKD	OK	3.40138	2.34449	-0.536846	-2.04592	0.0041	0.0212343	yes
BBS7	BBS7	BBS7	chr4:122745483-122791652	CTRL	PDPNKD	OK	7.12498	6.83954	-0.058987	-0.255646	0.7166	0.848719	no
BBS9	BBS9	BBS9	chr7:33169151-33645680	CTRL	PDPNKD	OK	3.56687	3.22421	-0.145714	-0.606891	0.3818	0.585451	no
BBX	BBX	BBX	chr3:107241782-107530049	CTRL	PDPNKD	OK	9.95896	10.6159	0.0921567	0.453902	0.51365	0.703269	no
BCAM	BCAM	BCAM	chr19:45312337-45324678	CTRL	PDPNKD	OK	38.3539	31.5639	-0.281099	-1.36291	0.05245	0.15258	no
BCAN	BCAN	BCAN	chr1:156611739-156629324	CTRL	PDPNKD	NOTEST	0.161626	0.231741	0.519857	0	1	1	no
BCAP29	BCAP29	BCAP29	chr7:107220421-107263762	CTRL	PDPNKD	OK	15.8104	21.4769	0.441909	2.16027	0.00285	0.0157958	yes
BCAP31	BCAP31	BCAP31	chrX:152965946-152990201	CTRL	PDPNKD	OK	75.6315	94.2676	0.317775	1.5578	0.026	0.0903466	no
BCAR1	BCAR1	BCAR1	chr16:75262927-75301951	CTRL	PDPNKD	OK	167.579	153.577	-0.125879	-0.634028	0.36305	0.565426	no
BCAR3	BCAR3	BCAR3	chr1:94027348-94147385	CTRL	PDPNKD	OK	8.62798	9.70044	0.169028	0.761944	0.275	0.476112	no
BCAR4	BCAR4	BCAR4	chr16:11913691-11922689	CTRL	PDPNKD	NOTEST	0	0	0	0	1	1	no
BCAS1	BCAS1	BCAS1	chr20:52560078-52687304	CTRL	PDPNKD	NOTEST	0.0372363	0.0316735	-0.233437	0	1	1	no
BCAS2	BCAS2	BCAS2	chr1:115110180-115124265	CTRL	PDPNKD	OK	38.4737	39.9012	0.0525624	0.24909	0.72105	0.852122	no
BCAS3	BCAS3	BCAS3	chr17:58755171-59470199	CTRL	PDPNKD	OK	4.23423	3.68679	-0.199737	-0.832151	0.23645	0.430481	no
BCAS4	BCAS4	BCAS4	chr20:49411466-49493714	CTRL	PDPNKD	OK	0.400518	0.260843	-0.618687	-0.667873	0.31175	0.514826	no
BCAT1	BCAT1	BCAT1	chr12:24962957-25102393	CTRL	PDPNKD	OK	42.7705	55.5593	0.377414	1.87773	0.0082	0.0371745	yes
BCAT2	BCAT2	BCAT2	chr19:49298318-49314320	CTRL	PDPNKD	OK	21.1742	16.1027	-0.394999	-1.79211	0.01185	0.0496832	yes
BCCIP	BCCIP	BCCIP	chr10:127512103-127569884	CTRL	PDPNKD	OK	57.528	73.4387	0.352275	1.40064	0.0461	0.138634	no
BCDIN3D	BCDIN3D	BCDIN3D	chr12:50222325-50236912	CTRL	PDPNKD	OK	0.942908	1.07153	0.184477	0.522118	0.4573	0.654751	no
BCHE	BCHE	BCHE	chr3:165490691-165555253	CTRL	PDPNKD	OK	5.61244	4.20868	-0.41526	-1.66626	0.01865	0.0698927	no
BCKDHA	BCKDHA	BCKDHA	chr19:41903693-41930910	CTRL	PDPNKD	OK	19.3245	13.6398	-0.502601	-2.28021	0.001	0.00661715	yes
BCKDHB	BCKDHB	BCKDHB	chr6:80816343-81055987	CTRL	PDPNKD	OK	7.43585	4.35519	-0.771762	-2.70046	0.0001	0.000893872	yes
BCKDK	BCKDK	BCKDK	chr16:31119661-31124112	CTRL	PDPNKD	OK	18.5826	19.2377	0.0499853	0.234967	0.73985	0.862152	no
BCL10	BCL10	BCL10	chr1:85731459-85743771	CTRL	PDPNKD	OK	23.3136	27.6535	0.246288	1.17837	0.095	0.233006	no
BCL11A	BCL11A	BCL11A	chr2:60678301-60780633	CTRL	PDPNKD	OK	0.491134	0.640793	0.383742	0.746577	0.282	0.483564	no
BCL11B	BCL11B	BCL11B	chr14:99635624-99737822	CTRL	PDPNKD	NOTEST	0.0135463	0	#NAME?	0	1	1	no
BCL2	BCL2	BCL2	chr18:60790578-60986613	CTRL	PDPNKD	OK	0.282774	0.232626	-0.281638	-0.229784	0.724	0.853329	no
BCL2A1	BCL2A1	BCL2A1	chr15:80253231-80263643	CTRL	PDPNKD	OK	0.0792668	0.824759	3.37918	2.25032	0.247	0.442288	no
BCL2L1	BCL2L1	BCL2L1	chr20:30252260-30310656	CTRL	PDPNKD	OK	71.5455	90.4026	0.337504	1.69335	0.0168	0.0645077	no
BCL2L10	BCL2L10	BCL2L10	chr15:52401821-52404972	CTRL	PDPNKD	OK	2.60338	1.66911	-0.641312	-1.40864	0.0501	0.147391	no
BCL2L11	BCL2L11	BCL2L11	chr2:111878490-111926022	CTRL	PDPNKD	OK	9.37312	8.29932	-0.175537	-0.61052	0.37055	0.573406	no
BCL2L12	BCL2L12	BCL2L12	chr19:50162825-50177173	CTRL	PDPNKD	OK	5.60872	4.82241	-0.217916	-0.568389	0.41425	0.616798	no
BCL2L13	BCL2L13	BCL2L13	chr22:18121484-18211989	CTRL	PDPNKD	OK	13.0074	12.5332	-0.0535817	-0.253356	0.71535	0.84813	no
BCL2L14	BCL2L14	BCL2L14	chr12:12223877-12252627	CTRL	PDPNKD	NOTEST	0	0	0	0	1	1	no
BCL2L15	BCL2L15	BCL2L15	chr1:114356432-114447741	CTRL	PDPNKD	NOTEST	0.0629978	0.0599194	-0.0722784	0	1	1	no
BCL2L2	BCL2L2	BCL2L2	chr14:23775970-23795394	CTRL	PDPNKD	OK	11.7993	11.286	-0.0641762	-0.13128	0.8499	0.924037	no
BCL2L2-PABPN1	BCL2L2-PABPN1	BCL2L2-PABPN1	chr14:23775970-23795394	CTRL	PDPNKD	OK	85.3111	80.2658	-0.0879469	-0.367727	0.60585	0.772235	no
BCL3	BCL3	BCL3	chr19:45251977-45263301	CTRL	PDPNKD	OK	13.8924	15.4773	0.155852	0.704082	0.3203	0.52341	no
BCL6	BCL6	BCL6	chr3:187416046-187463513	CTRL	PDPNKD	OK	3.87539	2.08692	-0.892966	-3.43434	5e-05	0.000473395	yes
BCL6B	BCL6B	BCL6B	chr17:6926368-6932961	CTRL	PDPNKD	OK	17.992	37.2533	1.05002	5.12903	5e-05	0.000473395	yes
BCL7A	BCL7A	BCL7A	chr12:122459860-122499950	CTRL	PDPNKD	OK	3.89641	2.93507	-0.408754	-1.67451	0.01715	0.0654352	no
BCL7B	BCL7B	BCL7B	chr7:72950682-72972065	CTRL	PDPNKD	OK	80.9654	70.8933	-0.191657	-0.947695	0.17135	0.35057	no
BCL7C	BCL7C	BCL7C	chr16:30899115-30905399	CTRL	PDPNKD	OK	37.9718	30.8359	-0.300316	-1.33844	0.0557	0.159724	no
BCL9	BCL9	BCL9	chr1:147013181-147098015	CTRL	PDPNKD	OK	3.94815	2.83338	-0.478652	-2.11664	0.00265	0.0148736	yes
BCL9L	BCL9L	BCL9L	chr11:118754474-118781613	CTRL	PDPNKD	OK	13.2665	17.839	0.42725	2.08696	0.00335	0.0180544	yes
BCLAF1	BCLAF1	BCLAF1	chr6:136578000-136610989	CTRL	PDPNKD	OK	37.1729	37.9253	0.0289073	0.144318	0.83585	0.916335	no
BCMO1	BCMO1	BCMO1	chr16:81272295-81324747	CTRL	PDPNKD	NOTEST	0	0	0	0	1	1	no
BCO2	BCO2	BCO2	chr11:112046207-112089649	CTRL	PDPNKD	NOTEST	0.127975	0.069027	-0.890633	0	1	1	no
BCOR	BCOR	BCOR	chrX:39910498-40036582	CTRL	PDPNKD	OK	5.40147	5.81412	0.106206	0.494227	0.4741	0.668849	no
BCORL1	BCORL1	BCORL1	chrX:129139163-129192058	CTRL	PDPNKD	OK	5.93059	2.57594	-1.20308	-5.45247	5e-05	0.000473395	yes
BCORP1	BCORP1	BCORP1	chrY:21617316-21665039	CTRL	PDPNKD	NOTEST	0	0	0	0	1	1	no
BCR	BCR	BCR	chr22:23522551-23660224	CTRL	PDPNKD	OK	19.1896	10.9843	-0.804884	-3.93821	5e-05	0.000473395	yes
BCRP2	BCRP2	BCRP2	chr22:21457304-21476575	CTRL	PDPNKD	NOTEST	0	0.00601379	inf	0	1	1	no
BCRP3	BCRP3	BCRP3	chr22:25028881-25055114	CTRL	PDPNKD	OK	0.200715	0.55157	1.4584	1.2732	0.1083	0.255751	no
BCS1L	BCS1L	BCS1L	chr2:219524378-219528166	CTRL	PDPNKD	OK	7.90066	7.56855	-0.0619565	-0.247708	0.72425	0.853396	no
BCYRN1	BCYRN1	BCYRN1	chrX:70430034-70948962	CTRL	PDPNKD	OK	441.417	496.627	0.170021	0.0906366	0.8824	0.93982	no
BDAG1	BDAG1,LOC100499484	BDAG1,LOC100499484	chr9:100000707-100139577	CTRL	PDPNKD	NOTEST	0.13796	0.0355206	-1.95752	0	1	1	no
BDH1	BDH1	BDH1	chr3:197236653-197300194	CTRL	PDPNKD	OK	1.36192	0.974	-0.483644	-1.5026	0.0323	0.106495	no
BDH2	BDH2	BDH2	chr4:103998781-104021024	CTRL	PDPNKD	OK	3.77486	2.64729	-0.511907	-1.96552	0.00555	0.0271347	yes
BDKRB1	BDKRB1	BDKRB1	chr14:96722546-96731100	CTRL	PDPNKD	NOTEST	0	0	0	0	1	1	no
BDKRB2	BDKRB2	BDKRB2	chr14:96671134-96710666	CTRL	PDPNKD	NOTEST	0	0.00976524	inf	0	1	1	no
BDNF	BDNF	BDNF	chr11:27528398-27743605	CTRL	PDPNKD	OK	0.159835	0.358803	1.1666	1.50616	0.01865	0.0698927	no
BDNF-AS1	BDNF-AS1	BDNF-AS1	chr11:27528398-27743605	CTRL	PDPNKD	OK	0.632285	0.195197	-1.69564	-1.62413	0.01085	0.0461612	yes
BDP1	BDP1	BDP1	chr5:70751441-70863649	CTRL	PDPNKD	OK	11.5687	9.72391	-0.250618	-1.23587	0.07685	0.200888	no
BEAN1	BEAN1	BEAN1	chr16:66461199-66527432	CTRL	PDPNKD	NOTEST	0.133606	0.0941473	-0.504994	0	1	1	no
BECN1	BECN1	BECN1	chr17:40950853-40976310	CTRL	PDPNKD	OK	35.4878	34.9231	-0.0231392	-0.111928	0.87295	0.93546	no
BEGAIN	BEGAIN	BEGAIN	chr14:101003483-101036131	CTRL	PDPNKD	NOTEST	0.0278753	0.0259128	-0.105321	0	1	1	no
BEND2	BEND2	BEND2	chrX:18181050-18239024	CTRL	PDPNKD	NOTEST	0.0310745	0	#NAME?	0	1	1	no
BEND3	BEND3	BEND3	chr6:107386384-107435636	CTRL	PDPNKD	OK	0.606577	0.626116	0.0457395	0.145341	0.8433	0.920632	no
BEND4	BEND4	BEND4	chr4:42112869-42154895	CTRL	PDPNKD	NOTEST	0.0101933	0	#NAME?	0	1	1	no
BEND5	BEND5	BEND5	chr1:48998526-50489626	CTRL	PDPNKD	NOTEST	0.135787	0.140787	0.0521634	0	1	1	no
BEND6	BEND6	BEND6	chr6:56819772-56892142	CTRL	PDPNKD	NOTEST	0.260134	0.167074	-0.638769	0	1	1	no
BEND7	BEND7	BEND7	chr10:13480483-13544976	CTRL	PDPNKD	OK	1.73003	1.52476	-0.182212	-0.51615	0.4612	0.657499	no
BEST1	BEST1	BEST1	chr11:61717355-61735132	CTRL	PDPNKD	NOTEST	0.0683808	0.0474786	-0.526315	0	1	1	no
BEST2	BEST2	BEST2	chr19:12863406-12869271	CTRL	PDPNKD	NOTEST	0	0.01568	inf	0	1	1	no
BEST3	BEST3	BEST3	chr12:70047388-70093196	CTRL	PDPNKD	NOTEST	0.0662618	0.17668	1.41489	0	1	1	no
BEST4	BEST4	BEST4	chr1:45249256-45253426	CTRL	PDPNKD	NOTEST	0.0221196	0.00677032	-1.70803	0	1	1	no
BET1	BET1	BET1	chr7:93620999-93633690	CTRL	PDPNKD	OK	14.2118	12.2944	-0.209085	-0.982609	0.1615	0.337918	no
BET1L	BET1L	BET1L	chr11:202923-207422	CTRL	PDPNKD	OK	14.2731	12.4482	-0.197356	-0.923983	0.18545	0.368733	no
BET3L	BET3L	BET3L	chr6:116817650-116880031	CTRL	PDPNKD	NOTEST	0.144422	0.0862756	-0.743261	0	1	1	no
BEX1	BEX1	BEX1	chrX:102317580-102319168	CTRL	PDPNKD	NOTEST	0.0655087	0.140585	1.10168	0	1	1	no
BEX2	BEX2	BEX2	chrX:102564273-102565974	CTRL	PDPNKD	OK	0.651152	0.579223	-0.168876	-0.202788	0.75955	0.873057	no
BEX4	BEX4	BEX4	chrX:102470019-102472128	CTRL	PDPNKD	OK	48.3183	61.671	0.352023	1.70284	0.01665	0.0641172	no
BEX5	BEX5	BEX5	chrX:101408678-101410986	CTRL	PDPNKD	OK	1.07301	1.30196	0.27902	0.45715	0.50945	0.699756	no
BFAR	BFAR	BFAR	chr16:14726667-14763093	CTRL	PDPNKD	OK	31.8031	26.3811	-0.269658	-1.31913	0.0587	0.165713	no
BFSP1	BFSP1	BFSP1	chr20:17474549-17539605	CTRL	PDPNKD	OK	1.99457	2.4986	0.325045	1.03783	0.13735	0.302462	no
BFSP2	BFSP2	BFSP2	chr3:133118789-133194056	CTRL	PDPNKD	NOTEST	0	0	0	0	1	1	no
BGLAP	BGLAP	BGLAP	chr1:156182778-156213123	CTRL	PDPNKD	NOTEST	0	0.238193	inf	0	1	1	no
BGN	BGN	BGN	chrX:152760346-152775004	CTRL	PDPNKD	OK	235.357	422.601	0.844449	4.2036	5e-05	0.000473395	yes
BHLHA15	BHLHA15	BHLHA15	chr7:97841565-97842271	CTRL	PDPNKD	OK	0.620593	0.814823	0.392838	0.465271	0.50355	0.694887	no
BHLHA9	BHLHA9	BHLHA9	chr17:1173857-1174565	CTRL	PDPNKD	NOTEST	0	0	0	0	1	1	no
BHLHB9	BHLHB9	BHLHB9	chrX:101975641-102007369	CTRL	PDPNKD	OK	3.15963	4.0528	0.359163	1.50245	0.031	0.103261	no
BHLHE22	BHLHE22	BHLHE22	chr8:65492794-65496191	CTRL	PDPNKD	NOTEST	0.00423845	0	#NAME?	0	1	1	no
BHLHE23	BHLHE23	BHLHE23	chr20:61637330-61638387	CTRL	PDPNKD	NOTEST	0	0	0	0	1	1	no
BHLHE40	BHLHE40	BHLHE40	chr3:5021096-5026865	CTRL	PDPNKD	OK	6.6292	10.7487	0.697259	3.13874	5e-05	0.000473395	yes
BHLHE41	BHLHE41	BHLHE41	chr12:26272958-26278003	CTRL	PDPNKD	OK	1.05715	2.38736	1.17524	4.02482	5e-05	0.000473395	yes
BHMT	BHMT	BHMT	chr5:78407603-78428113	CTRL	PDPNKD	NOTEST	0	0	0	0	1	1	no
BHMT2	BHMT2	BHMT2	chr5:78365546-78385897	CTRL	PDPNKD	OK	3.02245	3.27801	0.117105	0.44047	0.52565	0.713517	no
BICC1	BICC1	BICC1	chr10:60272903-60588845	CTRL	PDPNKD	NOTEST	0.0236419	0.00439423	-2.42767	0	1	1	no
BICD1	BICD1	BICD1	chr12:32260184-32531141	CTRL	PDPNKD	OK	10.7745	9.33343	-0.207143	-0.959989	0.16955	0.348278	no
BICD2	BICD2	BICD2	chr9:95473644-95527083	CTRL	PDPNKD	OK	11.9941	14.168	0.240316	1.15933	0.0966	0.235928	no
BID	BID	BID	chr22:18216905-18257431	CTRL	PDPNKD	OK	17.2187	27.809	0.691574	3.26531	5e-05	0.000473395	yes
BIK	BIK	BIK	chr22:43506753-43525718	CTRL	PDPNKD	OK	0.126495	0.318439	1.33193	1.05819	0.1692	0.347829	no
BIN1	BIN1	BIN1	chr2:127805598-127864903	CTRL	PDPNKD	OK	9.80215	13.2732	0.43735	1.97868	0.00415	0.0214597	yes
BIN2	BIN2	BIN2	chr12:51674821-51717938	CTRL	PDPNKD	NOTEST	0	0.00666414	inf	0	1	1	no
BIN3	BIN3	BIN3	chr8:22462144-22526661	CTRL	PDPNKD	OK	6.38337	5.51034	-0.212178	-0.360776	0.6066	0.772958	no
BIRC2	BIRC2	BIRC2	chr11:102217965-102249401	CTRL	PDPNKD	OK	13.2397	20.0897	0.60159	2.89452	0.0001	0.000893872	yes
BIRC3	BIRC3	BIRC3	chr11:102188180-102210135	CTRL	PDPNKD	OK	0.821786	6.74263	3.03648	12.0195	5e-05	0.000473395	yes
BIRC5	BIRC5	BIRC5	chr17:76210276-76221716	CTRL	PDPNKD	OK	20.3291	15.8443	-0.359581	-1.71594	0.01575	0.061526	no
BIRC6	BIRC6	BIRC6	chr2:32582095-32843965	CTRL	PDPNKD	OK	7.38983	6.84173	-0.111181	-0.546466	0.42895	0.629367	no
BIRC7	BIRC7	BIRC7	chr20:61867275-61871854	CTRL	PDPNKD	NOTEST	0	0	0	0	1	1	no
BIRC8	BIRC8	BIRC8	chr19:53792853-53794875	CTRL	PDPNKD	NOTEST	0	0	0	0	1	1	no
BIVM	BIVM	BIVM	chr13:103436630-103528351	CTRL	PDPNKD	OK	6.78128	5.61929	-0.27117	-0.539477	0.4417	0.641129	no
BIVM-ERCC5	BIVM-ERCC5	BIVM-ERCC5	chr13:103436630-103528351	CTRL	PDPNKD	OK	14.8362	13.7353	-0.111228	-0.401338	0.56355	0.742561	no
BK250D10.8	BK250D10.8	BK250D10.8	chr22:42348190-42354946	CTRL	PDPNKD	NOTEST	0.0415794	0.0295157	-0.494385	0	1	1	no
BLCAP	BLCAP	BLCAP	chr20:36145818-36156333	CTRL	PDPNKD	OK	34.4947	29.4349	-0.228847	-1.09911	0.11365	0.265177	no
BLID	BLID	BLID	chr11:121959810-122073770	CTRL	PDPNKD	NOTEST	0.0205704	0	#NAME?	0	1	1	no
BLK	BLK	BLK	chr8:11351520-11422108	CTRL	PDPNKD	NOTEST	0.0412751	0.141478	1.77723	0	1	1	no
BLM	BLM	BLM	chr15:91260578-91358686	CTRL	PDPNKD	OK	3.22888	2.68071	-0.268422	-1.11264	0.11865	0.273099	no
BLMH	BLMH	BLMH	chr17:28575212-28619184	CTRL	PDPNKD	OK	31.3422	32.1787	0.0380003	0.185194	0.7893	0.890159	no
BLNK	BLNK	BLNK	chr10:97951454-98031333	CTRL	PDPNKD	NOTEST	0	0	0	0	1	1	no
BLOC1S1	BLOC1S1	BLOC1S1	chr12:56109817-56118526	CTRL	PDPNKD	OK	31.1551	33.0362	0.0845785	0.329305	0.64565	0.800818	no
BLOC1S1-RDH5	BLOC1S1-RDH5	BLOC1S1-RDH5	chr12:56109817-56118526	CTRL	PDPNKD	OK	0.744724	0.341583	-1.12447	-0.846139	0.2326	0.426102	no
BLOC1S2	BLOC1S2	BLOC1S2	chr10:102033034-102046469	CTRL	PDPNKD	OK	16.9108	18.2217	0.107716	0.49681	0.48105	0.675352	no
BLOC1S3	BLOC1S3	BLOC1S3	chr19:45682002-45685058	CTRL	PDPNKD	OK	6.56594	5.94819	-0.14255	-0.606376	0.383	0.586451	no
BLVRA	BLVRA	BLVRA	chr7:43798271-43846941	CTRL	PDPNKD	OK	13.9263	14.8628	0.0938955	0.387662	0.5791	0.753498	no
BLVRB	BLVRB	BLVRB	chr19:40953690-40971725	CTRL	PDPNKD	OK	25.7347	20.876	-0.301871	-1.28433	0.06865	0.185442	no
BLZF1	BLZF1	BLZF1	chr1:169337193-169396670	CTRL	PDPNKD	OK	7.35555	12.4081	0.754379	3.31648	5e-05	0.000473395	yes
BMF	BMF	BMF	chr15:40380091-40401075	CTRL	PDPNKD	OK	1.74811	3.69008	1.07785	4.24788	5e-05	0.000473395	yes
BMI1	BMI1	BMI1	chr10:22605311-22620414	CTRL	PDPNKD	OK	3.17812	2.97089	-0.0972786	-0.146516	0.83455	0.915825	no
BMP1	BMP1	BMP1	chr8:22022652-22069840	CTRL	PDPNKD	OK	11.7233	10.0745	-0.218669	-0.986392	0.15835	0.334116	no
BMP10	BMP10	BMP10	chr2:69092612-69098649	CTRL	PDPNKD	NOTEST	0	0	0	0	1	1	no
BMP15	BMP15	BMP15	chrX:50653734-50659641	CTRL	PDPNKD	NOTEST	0.0127924	0.0126424	-0.01702	0	1	1	no
BMP2	BMP2	BMP2	chr20:6748744-6760910	CTRL	PDPNKD	OK	7.88257	5.40271	-0.544982	-2.39316	0.00075	0.00513435	yes
BMP2K	BMP2K	BMP2K	chr4:79697531-79833341	CTRL	PDPNKD	OK	58.0417	78.812	0.441325	2.15689	0.002	0.0117521	yes
BMP3	BMP3	BMP3	chr4:81952118-81978685	CTRL	PDPNKD	NOTEST	0.0102407	0.00241852	-2.08211	0	1	1	no
BMP4	BMP4	BMP4	chr14:54416454-54423554	CTRL	PDPNKD	OK	111.189	178.593	0.683658	3.40052	5e-05	0.000473395	yes
BMP5	BMP5	BMP5	chr6:55620237-55740375	CTRL	PDPNKD	NOTEST	0	0	0	0	1	1	no
BMP6	BMP6	BMP6	chr6:7727010-8102828	CTRL	PDPNKD	OK	49.8681	44.2089	-0.17378	-0.200445	0.7703	0.879113	no
BMP7	BMP7	BMP7	chr20:55743808-55841707	CTRL	PDPNKD	NOTEST	0.0482563	0.0409031	-0.238509	0	1	1	no
BMP8A	BMP8A	BMP8A	chr1:39957317-40025370	CTRL	PDPNKD	NOTEST	0.108747	0.12917	0.248295	0	1	1	no
BMP8B	BMP8B	BMP8B	chr1:40204516-40254533	CTRL	PDPNKD	NOTEST	0.110023	0.157812	0.520397	0	1	1	no
BMPER	BMPER	BMPER	chr7:33944522-34195484	CTRL	PDPNKD	OK	0.579965	0.222048	-1.3851	-3.16943	5e-05	0.000473395	yes
BMPR1A	BMPR1A	BMPR1A	chr10:88516395-88684945	CTRL	PDPNKD	NOTEST	0.080121	0.206038	1.36266	0	1	1	no
BMPR1B	BMPR1B	BMPR1B	chr4:95679127-96079601	CTRL	PDPNKD	OK	0.439144	0.387788	-0.179425	-0.467155	0.49885	0.690483	no
BMPR2	BMPR2	BMPR2	chr2:203241049-203432474	CTRL	PDPNKD	OK	33.349	28.1129	-0.246413	-1.23156	0.08525	0.216452	no
BMS1	BMS1	BMS1	chr10:43277953-43330385	CTRL	PDPNKD	OK	14.1596	14.7257	0.0565502	0.279245	0.68855	0.830424	no
BMS1P1	BMS1P1	BMS1P1	chr10:48927373-48952629	CTRL	PDPNKD	NOTEST	0.0690395	0.0324939	-1.08726	0	1	1	no
BMS1P4	BMS1P4	BMS1P4	chr10:75458908-75490272	CTRL	PDPNKD	OK	0.981654	0.96324	-0.0273195	-0.0651036	0.92795	0.96229	no
BMX	BMX	BMX	chrX:15518899-15574652	CTRL	PDPNKD	OK	82.3692	91.2698	0.148032	0.740044	0.2862	0.488306	no
BNC1	BNC1	BNC1	chr15:83924654-83953468	CTRL	PDPNKD	OK	2.81565	5.32796	0.920112	3.95668	5e-05	0.000473395	yes
BNC2	BNC2	BNC2	chr9:16409500-16870786	CTRL	PDPNKD	OK	1.05226	1.96293	0.89952	3.88938	5e-05	0.000473395	yes
BNIP1	BNIP1	BNIP1	chr5:172571444-172591390	CTRL	PDPNKD	OK	5.73595	6.15583	0.101921	0.363322	0.6004	0.768239	no
BNIP2	BNIP2	BNIP2	chr15:59955061-59981642	CTRL	PDPNKD	OK	44.8742	53.0028	0.240185	1.18555	0.09085	0.225663	no
BNIP3	BNIP3	BNIP3	chr10:133781203-133795435	CTRL	PDPNKD	OK	48.3547	62.0282	0.359267	1.74891	0.01275	0.0526418	no
BNIP3L	BNIP3L	BNIP3L	chr8:26240522-26270644	CTRL	PDPNKD	OK	59.9543	65.7397	0.132901	0.662942	0.33875	0.542016	no
BNIPL	BNIPL	BNIPL	chr1:151009028-151020076	CTRL	PDPNKD	NOTEST	0.0641866	0.135601	1.07902	0	1	1	no
BOC	BOC	BOC	chr3:112931374-113160361	CTRL	PDPNKD	NOTEST	0.0132809	0.0131252	-0.01702	0	1	1	no
BOD1	BOD1	BOD1	chr5:173034147-173043666	CTRL	PDPNKD	OK	20.4183	21.7651	0.0921492	0.4322	0.538	0.721489	no
BOD1L	BOD1L	BOD1L	chr4:13570365-13629328	CTRL	PDPNKD	OK	9.34362	7.75848	-0.268207	-1.31448	0.0623	0.172645	no
BOD1P	BOD1P	BOD1P	chr18:54814292-54817639	CTRL	PDPNKD	NOTEST	0	0	0	0	1	1	no
BOK	BOK	BOK	chr2:242483800-242513553	CTRL	PDPNKD	OK	21.9924	27.8444	0.340386	1.64033	0.019	0.0708046	no
BOK-AS1	BOK-AS1	BOK-AS1	chr2:242483800-242513553	CTRL	PDPNKD	NOTEST	0.0950795	0.0860239	-0.144397	0	1	1	no
BOLA1	BOLA1	BOLA1	chr1:149871154-149872348	CTRL	PDPNKD	OK	1.57787	1.90275	0.270106	0.541583	0.4361	0.636131	no
BOLA2	BOLA2	BOLA2	chr16:29464913-29478899	CTRL	PDPNKD	NOTEST	0	0	0	0	1	1	no
BOLA2B	BOLA2B	BOLA2B	chr16:30204255-30218248	CTRL	PDPNKD	NOTEST	0	0	0	0	1	1	no
BOLA3	BOLA3	BOLA3	chr2:74362527-74375039	CTRL	PDPNKD	OK	49.7404	55.1401	0.148685	0.647173	0.3554	0.55869	no
BOLA3-AS1	BOLA3-AS1	BOLA3-AS1	chr2:74375107-74379516	CTRL	PDPNKD	OK	1.37356	1.67022	0.282122	0.492719	0.47355	0.668358	no
BOLL	BOLL	BOLL	chr2:198591602-198650938	CTRL	PDPNKD	NOTEST	0	0	0	0	1	1	no
BOP1	BOP1	BOP1	chr8:145486055-145515120	CTRL	PDPNKD	OK	10.0416	7.57177	-0.407294	-1.78156	0.01075	0.0458533	yes
BORA	BORA	BORA	chr13:73302041-73590591	CTRL	PDPNKD	OK	3.44016	3.20228	-0.103375	-0.131299	0.84745	0.923037	no
BPESC1	BPESC1	BPESC1	chr3:138823026-138844005	CTRL	PDPNKD	NOTEST	0.00408862	0	#NAME?	0	1	1	no
BPGM	BPGM	BPGM	chr7:134331530-134364567	CTRL	PDPNKD	OK	18.317	24.8179	0.438194	2.03574	0.0034	0.0182719	yes
BPHL	BPHL	BPHL	chr6:3118925-3153432	CTRL	PDPNKD	OK	5.95314	6.28464	0.0781796	0.299719	0.668	0.816561	no
BPI	BPI	BPI	chr20:36932551-36965905	CTRL	PDPNKD	NOTEST	0.00824731	0	#NAME?	0	1	1	no
BPIFA1	BPIFA1	BPIFA1	chr20:31823801-31831115	CTRL	PDPNKD	NOTEST	0	0	0	0	1	1	no
BPIFA2	BPIFA2	BPIFA2	chr20:31755959-31769223	CTRL	PDPNKD	NOTEST	0	0	0	0	1	1	no
BPIFA3	BPIFA3	BPIFA3	chr20:31805134-31815559	CTRL	PDPNKD	NOTEST	0	0	0	0	1	1	no
BPIFA4P	BPIFA4P	BPIFA4P	chr20:31781410-31798268	CTRL	PDPNKD	NOTEST	0	0	0	0	1	1	no
BPIFB1	BPIFB1	BPIFB1	chr20:31870940-31897684	CTRL	PDPNKD	NOTEST	0	0.184425	inf	0	1	1	no
BPIFB2	BPIFB2	BPIFB2	chr20:31595406-31611515	CTRL	PDPNKD	NOTEST	0	0	0	0	1	1	no
BPIFB3	BPIFB3	BPIFB3	chr20:31643229-31661434	CTRL	PDPNKD	NOTEST	0	0	0	0	1	1	no
BPIFB4	BPIFB4	BPIFB4	chr20:31669317-31699557	CTRL	PDPNKD	NOTEST	0	0	0	0	1	1	no
BPIFB6	BPIFB6	BPIFB6	chr20:31619453-31631853	CTRL	PDPNKD	NOTEST	0	0	0	0	1	1	no
BPIFC	BPIFC	BPIFC	chr22:32809833-32853373	CTRL	PDPNKD	NOTEST	0	0	0	0	1	1	no
BPNT1	BPNT1	BPNT1	chr1:220046618-220321383	CTRL	PDPNKD	OK	10.5467	8.64681	-0.286549	-0.340323	0.63565	0.794416	no
BPTF	BPTF	BPTF	chr17:65821779-65980494	CTRL	PDPNKD	OK	15.6189	14.1939	-0.138017	-0.68921	0.3278	0.53096	no
BPY2B	BPY2B	BPY2B	chrY:27177049-27198251	CTRL	PDPNKD	NOTEST	0	0	0	0	1	1	no
BRAF	BRAF	BRAF	chr7:140433812-140624564	CTRL	PDPNKD	OK	7.16589	6.62419	-0.113402	-0.49799	0.47275	0.667796	no
BRAP	BRAP	BRAP	chr12:112079949-112123790	CTRL	PDPNKD	OK	13.731	12.7602	-0.105776	-0.505062	0.4644	0.660358	no
BRAT1	BRAT1	BRAT1	chr7:2577443-2595392	CTRL	PDPNKD	OK	2.92178	2.44778	-0.255374	-0.954226	0.16955	0.348278	no
BRCA1	BRCA1	BRCA1	chr17:41196311-41277500	CTRL	PDPNKD	OK	5.72409	4.27996	-0.419449	-1.74903	0.0126	0.0521848	no
BRCA2	BRCA2	BRCA2	chr13:32889616-32973809	CTRL	PDPNKD	OK	1.69773	1.7875	0.0743342	0.326826	0.64685	0.801483	no
BRCC3	BRCC3	BRCC3	chrX:154299694-154351349	CTRL	PDPNKD	OK	15.2335	18.2201	0.258288	1.22536	0.07575	0.198756	no
BRD1	BRD1	BRD1	chr22:50166936-50218452	CTRL	PDPNKD	OK	8.0873	8.53317	0.0774225	0.361091	0.6051	0.771575	no
BRD2	BRD2	BRD2	chr6_ssto_hap7:4367204-4430060	CTRL	PDPNKD	OK	108.68	111.032	0.030889	0.153043	0.8216	0.909627	no
BRD3	BRD3	BRD3	chr9:136890560-136933141	CTRL	PDPNKD	OK	12.748	10.7156	-0.250561	-1.08839	0.12145	0.277093	no
BRD4	BRD4	BRD4	chr19:15348300-15391262	CTRL	PDPNKD	OK	38.6075	29.5819	-0.384167	-1.9198	0.00585	0.0283301	yes
BRD7	BRD7	BRD7	chr16:50352928-50402845	CTRL	PDPNKD	OK	59.2726	64.7185	0.126813	0.632478	0.36815	0.570891	no
BRD7P3	BRD7P3	BRD7P3	chr6:118781934-119031238	CTRL	PDPNKD	NOTEST	0	0.00567538	inf	0	1	1	no
BRD8	BRD8	BRD8	chr5:137475458-137514358	CTRL	PDPNKD	OK	18.1589	18.1591	1.51098e-05	7.17751e-05	0.99995	1	no
BRD9	BRD9	BRD9	chr5:863849-892939	CTRL	PDPNKD	OK	15.4077	17.5118	0.184682	0.873548	0.21	0.399762	no
BRDT	BRDT	BRDT	chr1:92414927-92479985	CTRL	PDPNKD	NOTEST	0.00809255	0.0149664	0.887059	0	1	1	no
BRE	BRE	BRE	chr2:28004265-28561767	CTRL	PDPNKD	OK	21.5678	24.0089	0.154688	0.711783	0.31415	0.517373	no
BREA2	BREA2	BREA2	chr8:144779284-144780583	CTRL	PDPNKD	NOTEST	0.237715	0.0167621	-3.82596	0	1	1	no
BRF1	BRF1	BRF1	chr14:105675622-105864484	CTRL	PDPNKD	OK	6.19401	3.78842	-0.709276	-1.46025	0.04065	0.126367	no
BRF2	BRF2	BRF2	chr8:37654400-37707431	CTRL	PDPNKD	OK	3.64822	3.91744	0.102718	0.110357	0.8717	0.934648	no
BRI3	BRI3	BRI3	chr7:97910978-98030427	CTRL	PDPNKD	OK	62.6175	77.3429	0.304703	1.40832	0.04115	0.127266	no
BRI3BP	BRI3BP	BRI3BP	chr12:125478193-125510349	CTRL	PDPNKD	OK	3.63353	4.26727	0.231941	0.747821	0.29055	0.493381	no
BRIP1	BRIP1	BRIP1	chr17:59756546-59940920	CTRL	PDPNKD	OK	1.78058	0.981232	-0.859684	-3.42384	5e-05	0.000473395	yes
BRIX1	BRIX1	BRIX1	chr5:34915819-34925787	CTRL	PDPNKD	OK	29.7532	36.3388	0.288469	1.34908	0.0528	0.15343	no
BRK1	BRK1	BRK1	chr3:10157332-10168874	CTRL	PDPNKD	OK	112.6	108.534	-0.0530576	-0.261557	0.7122	0.845897	no
BRMS1	BRMS1	BRMS1	chr11:66104803-66112582	CTRL	PDPNKD	OK	14.1209	14.4708	0.0353148	0.153658	0.8288	0.912663	no
BRMS1L	BRMS1L	BRMS1L	chr14:36295596-36341169	CTRL	PDPNKD	OK	6.66703	7.31717	0.134241	0.578799	0.4071	0.610121	no
BROX	BROX	BROX	chr1:222885905-222906106	CTRL	PDPNKD	OK	19.8837	19.1266	-0.0560093	-0.257392	0.70505	0.841395	no
BRP44	BRP44	BRP44	chr1:167885912-168045083	CTRL	PDPNKD	OK	11.9142	12.9853	0.1242	0.271755	0.6934	0.833789	no
BRP44L	BRP44L	BRP44L	chr6:166778407-166796486	CTRL	PDPNKD	OK	21.1153	19.5358	-0.112171	-0.477299	0.4931	0.685455	no
BRPF1	BRPF1	BRPF1	chr3:9773433-9789699	CTRL	PDPNKD	OK	6.59519	5.71308	-0.207145	-0.94934	0.17725	0.358061	no
BRPF3	BRPF3	BRPF3	chr6:36164549-36200567	CTRL	PDPNKD	OK	13.3694	11.8876	-0.169482	-0.82497	0.24045	0.434723	no
BRS3	BRS3	BRS3	chrX:135570124-135574598	CTRL	PDPNKD	NOTEST	0	0	0	0	1	1	no
BRSK1	BRSK1	BRSK1	chr19:55795533-55823903	CTRL	PDPNKD	NOTEST	0.17716	0.0847897	-1.06309	0	1	1	no
BRSK2	BRSK2	BRSK2	chr11:1411128-1483919	CTRL	PDPNKD	NOTEST	0.108653	0.0885681	-0.294868	0	1	1	no
BRWD1	BRWD1	BRWD1	chr21:40557403-40685712	CTRL	PDPNKD	OK	4.75475	6.90818	0.538936	1.80781	0.01015	0.0439293	yes
BRWD1-IT2	BRWD1-IT2	BRWD1-IT2	chr21:40685860-40686888	CTRL	PDPNKD	NOTEST	0.0492772	0.175819	1.83509	0	1	1	no
BRWD3	BRWD3	BRWD3	chrX:79924986-80065233	CTRL	PDPNKD	OK	4.40503	6.3504	0.527694	2.55224	0.00025	0.00201365	yes
BSCL2	BSCL2	BSCL2	chr11:62457733-62494857	CTRL	PDPNKD	OK	3.19664	2.36957	-0.43193	-0.335009	0.61895	0.781875	no
BSDC1	BSDC1	BSDC1	chr1:32830704-32860062	CTRL	PDPNKD	OK	17.5038	20.911	0.256592	1.22497	0.0757	0.198703	no
BSG	BSG	BSG	chr19:571324-583493	CTRL	PDPNKD	OK	207.183	130.071	-0.671604	-3.36261	5e-05	0.000473395	yes
BSN	BSN	BSN	chr3:49591921-49708982	CTRL	PDPNKD	NOTEST	0.0529781	0.0489717	-0.113447	0	1	1	no
BSN-AS2	BSN-AS2	BSN-AS2	chr3:49586738-49591799	CTRL	PDPNKD	NOTEST	0.158564	0.0768735	-1.04451	0	1	1	no
BSND	BSND	BSND	chr1:55464616-55474465	CTRL	PDPNKD	NOTEST	0	0	0	0	1	1	no
BSPH1	BSPH1	BSPH1	chr19:48471302-48495427	CTRL	PDPNKD	NOTEST	0	0	0	0	1	1	no
BSPRY	BSPRY	BSPRY	chr9:116111811-116133513	CTRL	PDPNKD	NOTEST	0	0	0	0	1	1	no
BST1	BST1	BST1	chr4:15704572-15733796	CTRL	PDPNKD	OK	14.0504	25.7562	0.874307	3.93632	5e-05	0.000473395	yes
BST2	BST2	BST2	chr19:17513754-17516384	CTRL	PDPNKD	OK	0.752183	0.554937	-0.438759	-0.597284	0.38835	0.591301	no
BSX	BSX	BSX	chr11:122848356-122852379	CTRL	PDPNKD	NOTEST	0	0	0	0	1	1	no
BTAF1	BTAF1	BTAF1	chr10:93683735-93790080	CTRL	PDPNKD	OK	6.57439	5.85574	-0.167007	-0.790466	0.2624	0.46112	no
BTBD1	BTBD1	BTBD1	chr15:83685180-83736167	CTRL	PDPNKD	OK	51.1999	62.5596	0.289089	1.43345	0.0388	0.12219	no
BTBD10	BTBD10	BTBD10	chr11:13409555-13484838	CTRL	PDPNKD	OK	54.7898	67.5397	0.301829	1.49658	0.0318	0.105318	no
BTBD11	BTBD11	BTBD11	chr12:107712196-108053419	CTRL	PDPNKD	NOTEST	0.0871788	0.115881	0.410594	0	1	1	no
BTBD16	BTBD16	BTBD16	chr10:124030820-124097676	CTRL	PDPNKD	NOTEST	0.0246968	0.0470943	0.931229	0	1	1	no
BTBD17	BTBD17	BTBD17	chr17:72352554-72357958	CTRL	PDPNKD	NOTEST	0	0	0	0	1	1	no
BTBD18	BTBD18	BTBD18	chr11:57479994-57586652	CTRL	PDPNKD	NOTEST	0.0048269	0	#NAME?	0	1	1	no
BTBD19	BTBD19	BTBD19	chr1:45274153-45279801	CTRL	PDPNKD	OK	1.71504	1.9586	0.191578	0.518293	0.4666	0.662564	no
BTBD2	BTBD2	BTBD2	chr19:1985446-2015702	CTRL	PDPNKD	OK	21.0058	12.6568	-0.730879	-3.43299	5e-05	0.000473395	yes
BTBD3	BTBD3	BTBD3	chr20:11871476-11907243	CTRL	PDPNKD	OK	27.9233	15.7755	-0.823784	-4.02812	5e-05	0.000473395	yes
BTBD6	BTBD6	BTBD6	chr14:105675622-105864484	CTRL	PDPNKD	OK	11.291	10.9458	-0.0447937	-0.108822	0.8747	0.936428	no
BTBD7	BTBD7	BTBD7	chr14:93703895-93799385	CTRL	PDPNKD	OK	10.7941	14.0308	0.378363	1.58481	0.022	0.0797455	no
BTBD8	BTBD8	BTBD8	chr1:92545861-92613401	CTRL	PDPNKD	NOTEST	0.0673399	0.158679	1.23658	0	1	1	no
BTBD9	BTBD9	BTBD9	chr6:38136226-38607924	CTRL	PDPNKD	OK	1.54432	1.75007	0.180434	0.768126	0.27325	0.474158	no
BTC	BTC	BTC	chr4:75671447-75719882	CTRL	PDPNKD	NOTEST	0.0264229	0	#NAME?	0	1	1	no
BTD	BTD	BTD	chr3:15643254-15687325	CTRL	PDPNKD	OK	6.47401	5.40544	-0.260246	-1.05059	0.13565	0.300103	no
BTF3	BTF3	BTF3	chr5:72794249-72801448	CTRL	PDPNKD	OK	609.168	625.089	0.0372204	0.185782	0.7927	0.892023	no
BTF3L4	BTF3L4	BTF3L4	chr1:52521856-52556388	CTRL	PDPNKD	OK	18.0089	19.6952	0.129135	0.636114	0.36665	0.569429	no
BTF3P11	BTF3P11	BTF3P11	chr13:77502584-77503224	CTRL	PDPNKD	NOTEST	0.033913	0	#NAME?	0	1	1	no
BTG1	BTG1	BTG1	chr12:92378751-92539673	CTRL	PDPNKD	OK	30.1916	19.3947	-0.638481	-3.14244	5e-05	0.000473395	yes
BTG2	BTG2	BTG2	chr1:203274663-203278729	CTRL	PDPNKD	OK	39.5061	32.1203	-0.298591	-1.4635	0.03605	0.115698	no
BTG3	BTG3	BTG3	chr21:18965967-18985268	CTRL	PDPNKD	OK	16.108	21.2236	0.397888	1.7903	0.01195	0.0499919	yes
BTG4	BTG4	BTG4	chr11:111338255-111383079	CTRL	PDPNKD	NOTEST	0	0	0	0	1	1	no
BTK	BTK	BTK	chrX:100604434-100641212	CTRL	PDPNKD	NOTEST	0.0240473	0	#NAME?	0	1	1	no
BTLA	BTLA	BTLA	chr3:112182812-112218408	CTRL	PDPNKD	NOTEST	0.00943987	0	#NAME?	0	1	1	no
BTN1A1	BTN1A1	BTN1A1	chr6:26501494-26510652	CTRL	PDPNKD	NOTEST	0.00511275	0	#NAME?	0	1	1	no
BTN2A1	BTN2A1	BTN2A1	chr6:26458152-26482737	CTRL	PDPNKD	OK	7.61993	13.2436	0.797447	3.62693	5e-05	0.000473395	yes
BTN2A2	BTN2A2	BTN2A2	chr6:26383323-26395100	CTRL	PDPNKD	OK	4.97227	8.17415	0.717164	3.07463	5e-05	0.000473395	yes
BTN2A3P	BTN2A3P	BTN2A3P	chr6:26421618-26430816	CTRL	PDPNKD	OK	0.715711	0.902284	0.334204	0.816996	0.2427	0.436827	no
BTN3A1	BTN3A1	BTN3A1	chr6:26402464-26415444	CTRL	PDPNKD	OK	5.35235	6.72115	0.328535	1.43063	0.0402	0.125409	no
BTN3A2	BTN3A2	BTN3A2	chr6:26365397-26378548	CTRL	PDPNKD	OK	9.24086	8.93662	-0.048299	-0.22531	0.74515	0.86512	no
BTN3A3	BTN3A3	BTN3A3	chr6:26440699-26453643	CTRL	PDPNKD	OK	5.97483	4.65179	-0.361113	-1.48208	0.0351	0.113389	no
BTNL2	BTNL2	BTNL2	chr6_ssto_hap7:3709955-3722348	CTRL	PDPNKD	NOTEST	0	0	0	0	1	1	no
BTNL3	BTNL3	BTNL3	chr5:180415844-180433727	CTRL	PDPNKD	NOTEST	0.00605258	0	#NAME?	0	1	1	no
BTNL8	BTNL8	BTNL8	chr5:180326076-180377906	CTRL	PDPNKD	NOTEST	0.0299349	0	#NAME?	0	1	1	no
BTNL9	BTNL9	BTNL9	chr5:180467224-180488523	CTRL	PDPNKD	NOTEST	0	0.0121735	inf	0	1	1	no
BTRC	BTRC	BTRC	chr10:103113824-103317070	CTRL	PDPNKD	OK	7.31486	9.31217	0.348288	1.66179	0.01765	0.067073	no
BUB1	BUB1	BUB1	chr2:111395408-111435684	CTRL	PDPNKD	OK	20.7653	19.4649	-0.0933	-0.452496	0.51555	0.704993	no
BUB1B	BUB1B	BUB1B	chr15:40453209-40569688	CTRL	PDPNKD	OK	14.8026	14.1842	-0.0615685	-0.293472	0.67285	0.819997	no
BUB3	BUB3	BUB3	chr10:124913759-124924886	CTRL	PDPNKD	OK	34.6278	38.8936	0.167603	0.782205	0.26585	0.465062	no
BUD13	BUD13	BUD13	chr11:116618885-116643714	CTRL	PDPNKD	OK	10.1659	9.57606	-0.0862326	-0.380582	0.58775	0.758985	no
BUD31	BUD31	BUD31	chr7:99006600-99063824	CTRL	PDPNKD	OK	53.9775	59.0912	0.130584	0.225282	0.7513	0.868311	no
BVES	BVES	BVES	chr6:105544698-105585049	CTRL	PDPNKD	OK	0.990281	0.75302	-0.395151	-1.31411	0.06105	0.170283	no
BVES-AS1	BVES-AS1	BVES-AS1	chr6:105585561-105627858	CTRL	PDPNKD	NOTEST	0.00895693	0	#NAME?	0	1	1	no
BYSL	BYSL	BYSL	chr6:41888964-41900784	CTRL	PDPNKD	OK	6.42902	7.87992	0.293581	1.21395	0.08275	0.211357	no
BZRAP1	BZRAP1	BZRAP1	chr17:56378593-56494931	CTRL	PDPNKD	NOTEST	0	0	0	0	1	1	no
BZW1	BZW1	BZW1	chr2:201676268-201688569	CTRL	PDPNKD	OK	146.812	187.881	0.35585	1.74483	0.01195	0.0499919	yes
BZW2	BZW2	BZW2	chr7:16685758-16746148	CTRL	PDPNKD	OK	43.9901	45.5506	0.0502915	0.244566	0.7299	0.856009	no
C10orf10	C10orf10	C10orf10	chr10:45455218-45490172	CTRL	PDPNKD	OK	105.117	34.037	-1.62683	-7.52796	5e-05	0.000473395	yes
C10orf103	C10orf103	C10orf103	chr10:75007124-75118617	CTRL	PDPNKD	NOTEST	0.0677026	0.034637	-0.966896	0	1	1	no
C10orf105	C10orf105	C10orf105	chr10:73156690-73575704	CTRL	PDPNKD	NOTEST	0.00298277	0	#NAME?	0	1	1	no
C10orf107	C10orf107	C10orf107	chr10:63422718-63526091	CTRL	PDPNKD	NOTEST	0.0423198	0.0744196	0.814352	0	1	1	no
C10orf108	C10orf108	C10orf108	chr10:320129-735608	CTRL	PDPNKD	OK	1.44489	1.3643	-0.0828036	-0.132605	0.8521	0.925477	no
C10orf11	C10orf11	C10orf11	chr10:77542518-78317126	CTRL	PDPNKD	OK	8.03758	5.65688	-0.506756	-1.67323	0.0201	0.074072	no
C10orf111	C10orf111	C10orf111	chr10:15137383-15146256	CTRL	PDPNKD	OK	0.14837	0.428037	1.52854	1.04563	0.1663	0.343575	no
C10orf113	C10orf113	C10orf113	chr10:21068902-21463852	CTRL	PDPNKD	NOTEST	0	0	0	0	1	1	no
C10orf114	C10orf114	C10orf114	chr10:21783420-21786213	CTRL	PDPNKD	OK	6.7744	4.0887	-0.72845	-2.83999	0.0001	0.000893872	yes
C10orf116	C10orf116	C10orf116	chr10:88728187-88769960	CTRL	PDPNKD	OK	27.6932	18.597	-0.574466	-2.24989	0.00155	0.00958746	yes
C10orf118	C10orf118	C10orf118	chr10:115881973-115934364	CTRL	PDPNKD	OK	8.05459	9.27743	0.203915	0.974882	0.15965	0.335421	no
C10orf12	C10orf12	C10orf12	chr10:98741040-98745585	CTRL	PDPNKD	OK	1.9934	2.40945	0.273475	1.07054	0.1239	0.28157	no
C10orf120	C10orf120	C10orf120	chr10:124457224-124459338	CTRL	PDPNKD	NOTEST	0.0157381	0	#NAME?	0	1	1	no
C10orf122	C10orf122	C10orf122	chr10:127344262-127371713	CTRL	PDPNKD	NOTEST	0.0205912	0	#NAME?	0	1	1	no
C10orf125	C10orf125	C10orf125	chr10:135168657-135171529	CTRL	PDPNKD	OK	18.4527	20.7438	0.16885	0.608439	0.38525	0.588606	no
C10orf128	C10orf128	C10orf128	chr10:50363890-50396407	CTRL	PDPNKD	OK	0.240665	1.29696	2.43004	1.3998	0.11725	0.270721	no
C10orf129	C10orf129	C10orf129	chr10:96953956-96988686	CTRL	PDPNKD	NOTEST	0	0	0	0	1	1	no
C10orf131	C10orf131	C10orf131	chr10:97471535-97849992	CTRL	PDPNKD	NOTEST	0.0835464	0.105434	0.33569	0	1	1	no
C10orf136	C10orf136	C10orf136	chr10:44340753-44346070	CTRL	PDPNKD	NOTEST	0	0.0291731	inf	0	1	1	no
C10orf137	C10orf137	C10orf137	chr10:127408083-127452712	CTRL	PDPNKD	OK	3.37561	4.03508	0.257448	1.11227	0.1114	0.261397	no
C10orf140	C10orf140	C10orf140	chr10:21802408-21814611	CTRL	PDPNKD	OK	1.02697	1.00046	-0.0377287	-0.136379	0.84535	0.921506	no
C10orf2	C10orf2	C10orf2	chr10:102747292-102754158	CTRL	PDPNKD	OK	4.44385	4.17381	-0.0904447	-0.387231	0.5843	0.756296	no
C10orf25	C10orf25	C10orf25	chr10:45493145-45500777	CTRL	PDPNKD	OK	1.04622	1.05715	0.0149997	0.0166224	0.98135	0.989776	no
C10orf26	C10orf26	C10orf26	chr10:104503726-104576021	CTRL	PDPNKD	OK	25.1713	20.6948	-0.282513	-1.39624	0.04525	0.136729	no
C10orf27	C10orf27	C10orf27	chr10:72530994-72545157	CTRL	PDPNKD	NOTEST	0.0196288	0	#NAME?	0	1	1	no
C10orf28	C10orf28	C10orf28	chr10:99894380-100004654	CTRL	PDPNKD	OK	4.96922	5.50088	0.146642	0.545166	0.43495	0.635012	no
C10orf32	C10orf32	C10orf32	chr10:104613966-104661655	CTRL	PDPNKD	OK	9.50777	8.61592	-0.142102	-0.609852	0.3838	0.587269	no
C10orf32-AS3MT	C10orf32-AS3MT	C10orf32-AS3MT	chr10:104613966-104661655	CTRL	PDPNKD	OK	0.411108	0.185479	-1.14826	-0.559666	0.3584	0.561544	no
C10orf35	C10orf35	C10orf35	chr10:71390002-71393355	CTRL	PDPNKD	OK	0.208943	0.33163	0.666468	0.641985	0.36015	0.563113	no
C10orf40	C10orf40	C10orf40	chr10:61717974-61720671	CTRL	PDPNKD	NOTEST	0	0	0	0	1	1	no
C10orf46	C10orf46	C10orf46	chr10:120440493-120514758	CTRL	PDPNKD	OK	9.97337	12.743	0.353553	1.72016	0.0141	0.0567334	no
C10orf47	C10orf47	C10orf47	chr10:11865396-11936709	CTRL	PDPNKD	OK	3.21092	2.43801	-0.397282	-1.52934	0.02945	0.0993442	no
C10orf53	C10orf53	C10orf53	chr10:50887683-50916956	CTRL	PDPNKD	NOTEST	0	0	0	0	1	1	no
C10orf54	C10orf54	C10orf54	chr10:73156690-73575704	CTRL	PDPNKD	OK	2.3214	8.05519	1.79492	7.57361	5e-05	0.000473395	yes
C10orf55	C10orf55	C10orf55	chr10:75669726-75682535	CTRL	PDPNKD	NOTEST	0.0256105	0.164798	2.68589	0	1	1	no
C10orf58	C10orf58	C10orf58	chr10:82167584-82192753	CTRL	PDPNKD	OK	202.119	176.258	-0.197515	-0.985732	0.15885	0.334535	no
C10orf62	C10orf62	C10orf62	chr10:99344101-99372555	CTRL	PDPNKD	NOTEST	0	0	0	0	1	1	no
C10orf67	C10orf67	C10orf67	chr10:23605519-23633772	CTRL	PDPNKD	NOTEST	0.00494102	0	#NAME?	0	1	1	no
C10orf68	C10orf68	C10orf68	chr10:32735040-33171792	CTRL	PDPNKD	NOTEST	0.0778191	0.0101863	-2.9335	0	1	1	no
C10orf71	C10orf71	C10orf71	chr10:50507186-50535537	CTRL	PDPNKD	NOTEST	0.00266296	0.00263173	-0.01702	0	1	1	no
C10orf76	C10orf76	C10orf76	chr10:103605355-103815932	CTRL	PDPNKD	OK	5.53843	5.76912	0.0588747	0.26274	0.7088	0.843595	no
C10orf81	C10orf81	C10orf81	chr10:115511212-115542192	CTRL	PDPNKD	NOTEST	0.0146628	0.0131765	-0.154191	0	1	1	no
C10orf82	C10orf82	C10orf82	chr10:118423206-118429481	CTRL	PDPNKD	NOTEST	0	0	0	0	1	1	no
C10orf88	C10orf88	C10orf88	chr10:124690418-124713919	CTRL	PDPNKD	OK	2.06249	3.53969	0.779235	2.91921	5e-05	0.000473395	yes
C10orf90	C10orf90	C10orf90	chr10:128113573-128210010	CTRL	PDPNKD	NOTEST	0	0	0	0	1	1	no
C10orf91	C10orf91	C10orf91	chr10:134258713-134261825	CTRL	PDPNKD	NOTEST	0	0	0	0	1	1	no
C10orf95	C10orf95	C10orf95	chr10:104209573-104216050	CTRL	PDPNKD	NOTEST	0.0905301	0.113178	0.322128	0	1	1	no
C10orf96	C10orf96	C10orf96	chr10:118083939-118139541	CTRL	PDPNKD	NOTEST	0	0	0	0	1	1	no
C10orf99	C10orf99	C10orf99	chr10:85933553-85945050	CTRL	PDPNKD	NOTEST	0	0	0	0	1	1	no
C11orf1	C11orf1	C11orf1	chr11:111744779-111754797	CTRL	PDPNKD	OK	4.75774	4.46874	-0.0904074	-0.239395	0.73035	0.8561	no
C11orf10	C11orf10	C11orf10	chr11:61556601-61560085	CTRL	PDPNKD	OK	83.2113	79.8466	-0.059547	-0.257807	0.7124	0.845907	no
C11orf16	C11orf16	C11orf16	chr11:8932700-8954553	CTRL	PDPNKD	NOTEST	0	0.0307585	inf	0	1	1	no
C11orf2	C11orf2	C11orf2	chr11:64863682-64879180	CTRL	PDPNKD	OK	13.6182	10.6067	-0.360566	-1.64908	0.01925	0.0715354	no
C11orf20	C11orf20	C11orf20	chr11:64067862-64072239	CTRL	PDPNKD	NOTEST	0.219041	0.121767	-0.847078	0	1	1	no
C11orf21	C11orf21	C11orf21	chr11:2317506-2323143	CTRL	PDPNKD	NOTEST	0	0	0	0	1	1	no
C11orf24	C11orf24	C11orf24	chr11:68028802-68039469	CTRL	PDPNKD	OK	24.6832	17.7932	-0.4722	-2.22307	0.0016	0.00983715	yes
C11orf30	C11orf30	C11orf30	chr11:76156068-76262589	CTRL	PDPNKD	OK	8.92935	7.90267	-0.176216	-0.833616	0.2324	0.425886	no
C11orf31	C11orf31	C11orf31	chr11:57479994-57586652	CTRL	PDPNKD	OK	21.9742	22.571	0.0386574	0.0367645	0.95845	0.976998	no
C11orf34	C11orf34	C11orf34	chr11:112118875-112131583	CTRL	PDPNKD	NOTEST	0	0.009581	inf	0	1	1	no
C11orf35	C11orf35	C11orf35	chr11:537521-560779	CTRL	PDPNKD	OK	0.321001	0.255015	-0.331995	-0.439712	0.55315	0.733664	no
C11orf36	C11orf36	C11orf36	chr11:3239173-3244361	CTRL	PDPNKD	NOTEST	0	0	0	0	1	1	no
C11orf40	C11orf40	C11orf40	chr11:4592652-4599050	CTRL	PDPNKD	NOTEST	0	0	0	0	1	1	no
C11orf41	C11orf41	C11orf41	chr11:33563876-33695646	CTRL	PDPNKD	OK	0.807321	1.83122	1.18159	4.89739	5e-05	0.000473395	yes
C11orf42	C11orf42	C11orf42	chr11:6226797-6232365	CTRL	PDPNKD	NOTEST	0.0144138	0	#NAME?	0	1	1	no
C11orf45	C11orf45	C11orf45	chr11:128761312-128787951	CTRL	PDPNKD	NOTEST	0.191054	0.104141	-0.875448	0	1	1	no
C11orf46	C11orf46	C11orf46	chr11:30344648-30359165	CTRL	PDPNKD	OK	8.93071	9.07241	0.0227113	0.0956767	0.8901	0.944535	no
C11orf48	C11orf48	C11orf48	chr11:62430288-62441162	CTRL	PDPNKD	OK	31.792	42.0472	0.403346	1.79029	0.0105	0.0450475	yes
C11orf49	C11orf49	C11orf49	chr11:46958250-47198676	CTRL	PDPNKD	OK	7.08439	5.91293	-0.260772	-0.515995	0.45965	0.656205	no
C11orf51	C11orf51	C11orf51	chr11:71709957-71823822	CTRL	PDPNKD	OK	31.7039	38.0377	0.262768	0.382264	0.5843	0.756296	no
C11orf52	C11orf52	C11orf52	chr11:111783459-111797595	CTRL	PDPNKD	OK	0.559046	1.23097	1.13876	1.85734	0.0142	0.0570148	no
C11orf53	C11orf53	C11orf53	chr11:111126706-111156972	CTRL	PDPNKD	NOTEST	0	0	0	0	1	1	no
C11orf54	C11orf54	C11orf54	chr11:93474792-93496247	CTRL	PDPNKD	OK	6.93766	6.23216	-0.154716	-0.653249	0.35185	0.555544	no
C11orf57	C11orf57	C11orf57	chr11:111944967-111957522	CTRL	PDPNKD	OK	17.4989	14.9451	-0.227596	-0.919402	0.1925	0.378051	no
C11orf58	C11orf58	C11orf58	chr11:16760147-16779901	CTRL	PDPNKD	OK	26.0482	37.4825	0.525032	2.59311	0.0003	0.00234938	yes
C11orf61	C11orf61	C11orf61	chr11:124636393-124670299	CTRL	PDPNKD	OK	6.57082	6.64574	0.0163561	0.0682502	0.92315	0.961048	no
C11orf63	C11orf63	C11orf63	chr11:122753472-122830430	CTRL	PDPNKD	OK	0.838729	0.598421	-0.487044	-1.00009	0.15295	0.326198	no
C11orf65	C11orf65	C11orf65	chr11:108253726-108338258	CTRL	PDPNKD	NOTEST	0.200441	0.270205	0.430874	0	1	1	no
C11orf67	C11orf67	C11orf67	chr11:77532207-77583398	CTRL	PDPNKD	OK	32.8611	24.6141	-0.416897	-1.60262	0.022	0.0797455	no
C11orf68	C11orf68	C11orf68	chr11:65684282-65686531	CTRL	PDPNKD	OK	13.177	13.1793	0.000244452	0.00107614	0.9981	0.998953	no
C11orf70	C11orf70	C11orf70	chr11:101918168-101955291	CTRL	PDPNKD	NOTEST	0.0500163	0.0516853	0.0473536	0	1	1	no
C11orf71	C11orf71	C11orf71	chr11:114262169-114271139	CTRL	PDPNKD	OK	1.13153	0.797473	-0.504765	-0.648571	0.36105	0.563724	no
C11orf73	C11orf73	C11orf73	chr11:86013252-86056985	CTRL	PDPNKD	OK	15.8528	16.6092	0.0672522	0.285729	0.6848	0.828174	no
C11orf74	C11orf74	C11orf74	chr11:36613492-36680817	CTRL	PDPNKD	OK	21.4485	18.1942	-0.237398	-0.969582	0.17	0.348722	no
C11orf75	C11orf75	C11orf75	chr11:93211638-93276546	CTRL	PDPNKD	OK	2.64001	2.42518	-0.12245	-0.30696	0.6645	0.814382	no
C11orf80	C11orf80	C11orf80	chr11:66512206-66614003	CTRL	PDPNKD	OK	3.02056	1.57457	-0.939857	-2.06596	0.00585	0.0283301	yes
C11orf82	C11orf82	C11orf82	chr11:82612736-82645699	CTRL	PDPNKD	OK	4.02569	3.88779	-0.0502853	-0.209919	0.76395	0.875273	no
C11orf83	C11orf83	C11orf83	chr11:62430288-62441162	CTRL	PDPNKD	OK	2.48137	2.34588	-0.0810072	-0.109124	0.87405	0.936109	no
C11orf84	C11orf84	C11orf84	chr11:63580922-63595190	CTRL	PDPNKD	OK	19.0566	21.2364	0.156248	0.731208	0.2965	0.499903	no
C11orf85	C11orf85	C11orf85	chr11:64705928-64727609	CTRL	PDPNKD	NOTEST	0.0429015	0	#NAME?	0	1	1	no
C11orf86	C11orf86	C11orf86	chr11:66742753-66744479	CTRL	PDPNKD	NOTEST	0	0	0	0	1	1	no
C11orf87	C11orf87	C11orf87	chr11:109292845-109299893	CTRL	PDPNKD	NOTEST	0.00236057	0	#NAME?	0	1	1	no
C11orf88	C11orf88	C11orf88	chr11:111385509-111407756	CTRL	PDPNKD	NOTEST	0.0530808	0.125603	1.24261	0	1	1	no
C11orf9	C11orf9	C11orf9	chr11:61520120-61555989	CTRL	PDPNKD	OK	0.425007	0.666025	0.64809	1.85408	0.00795	0.0362142	yes
C11orf91	C11orf91	C11orf91	chr11:33719653-33722286	CTRL	PDPNKD	OK	1.48683	6.61117	2.15267	5.09269	5e-05	0.000473395	yes
C11orf92	C11orf92	C11orf92	chr11:111164113-111179353	CTRL	PDPNKD	NOTEST	0.0183627	0.0291355	0.666002	0	1	1	no
C11orf93	C11orf93	C11orf93	chr11:111164113-111179353	CTRL	PDPNKD	NOTEST	0	0	0	0	1	1	no
C11orf94	C11orf94	C11orf94	chr11:45928085-45928833	CTRL	PDPNKD	NOTEST	0.411915	0.0779744	-2.40128	0	1	1	no
C11orf95	C11orf95	C11orf95	chr11:63527363-63536113	CTRL	PDPNKD	OK	2.4481	0.952985	-1.36114	-5.07189	5e-05	0.000473395	yes
C11orf96	C11orf96	C11orf96	chr11:43964105-43965433	CTRL	PDPNKD	OK	0.796385	0.654825	-0.282355	-0.491201	0.48215	0.676468	no
C12orf10	C12orf10	C12orf10	chr12:53693469-53700965	CTRL	PDPNKD	OK	13.5855	14.0111	0.0445016	0.187253	0.79215	0.891912	no
C12orf12	C12orf12	C12orf12	chr12:91345991-91348953	CTRL	PDPNKD	NOTEST	0.00490697	0	#NAME?	0	1	1	no
C12orf23	C12orf23	C12orf23	chr12:107349543-107367813	CTRL	PDPNKD	OK	27.5728	35.8929	0.380453	1.87015	0.0071	0.033115	yes
C12orf26	C12orf26	C12orf26	chr12:82746082-82873016	CTRL	PDPNKD	OK	1.22844	1.82965	0.574738	0.619067	0.38755	0.590828	no
C12orf29	C12orf29	C12orf29	chr12:88429267-88535993	CTRL	PDPNKD	OK	5.44348	7.8034	0.519574	1.32612	0.05815	0.164475	no
C12orf32	C12orf32	C12orf32	chr12:2986364-2998626	CTRL	PDPNKD	OK	32.1385	34.2891	0.0934473	0.446845	0.5193	0.708224	no
C12orf33	C12orf33	C12orf33	chr12:9208184-9217666	CTRL	PDPNKD	NOTEST	0.00674659	0	#NAME?	0	1	1	no
C12orf34	C12orf34	C12orf34	chr12:110152186-110211292	CTRL	PDPNKD	OK	0.302735	0.460347	0.604663	1.14961	0.0997	0.241104	no
C12orf35	C12orf35	C12orf35	chr12:32112352-32146043	CTRL	PDPNKD	OK	20.3844	13.0168	-0.647092	-3.17627	5e-05	0.000473395	yes
C12orf36	C12orf36	C12orf36	chr12:13523604-13529679	CTRL	PDPNKD	NOTEST	0	0	0	0	1	1	no
C12orf37	C12orf37	C12orf37	chr12:91311799-91342446	CTRL	PDPNKD	NOTEST	0.0122991	0.0546974	2.15292	0	1	1	no
C12orf39	C12orf39	C12orf39	chr12:21679255-21684210	CTRL	PDPNKD	NOTEST	0	0.138211	inf	0	1	1	no
C12orf4	C12orf4	C12orf4	chr12:4596900-4647637	CTRL	PDPNKD	OK	6.95322	8.86566	0.350546	1.60779	0.0232	0.0830968	no
C12orf40	C12orf40	C12orf40	chr12:40019971-40115720	CTRL	PDPNKD	NOTEST	0	0	0	0	1	1	no
C12orf42	C12orf42	C12orf42	chr12:103695732-103889749	CTRL	PDPNKD	NOTEST	0.0252819	0	#NAME?	0	1	1	no
C12orf43	C12orf43	C12orf43	chr12:121440847-121454300	CTRL	PDPNKD	OK	10.1878	11.7168	0.201731	0.884768	0.2079	0.396903	no
C12orf44	C12orf44	C12orf44	chr12:52463757-52471279	CTRL	PDPNKD	OK	8.51987	10.73	0.332753	1.32518	0.0572	0.16255	no
C12orf45	C12orf45	C12orf45	chr12:105380097-105388505	CTRL	PDPNKD	OK	19.218	18.3087	-0.0699283	-0.263828	0.712	0.845811	no
C12orf47	C12orf47	C12orf47	chr12:112277572-112331228	CTRL	PDPNKD	OK	3.66833	2.52286	-0.540066	-1.04042	0.1442	0.312917	no
C12orf49	C12orf49	C12orf49	chr12:117153595-117175843	CTRL	PDPNKD	OK	12.5255	13.6656	0.12568	0.585197	0.4022	0.605032	no
C12orf5	C12orf5	C12orf5	chr12:4430358-4469190	CTRL	PDPNKD	OK	8.99141	7.64437	-0.234149	-1.13504	0.10695	0.253238	no
C12orf50	C12orf50	C12orf50	chr12:88373815-88423176	CTRL	PDPNKD	NOTEST	0.00984889	0	#NAME?	0	1	1	no
C12orf51	C12orf51	C12orf51	chr12:112597991-112819896	CTRL	PDPNKD	OK	2.436	1.82694	-0.415081	-1.92044	0.00635	0.0302657	yes
C12orf52	C12orf52	C12orf52	chr12:113623554-113630119	CTRL	PDPNKD	OK	8.03232	7.10387	-0.177212	-0.726132	0.302	0.505326	no
C12orf53	C12orf53	C12orf53	chr12:6802956-6810009	CTRL	PDPNKD	NOTEST	0.0235813	0.0518686	1.13722	0	1	1	no
C12orf54	C12orf54	C12orf54	chr12:48876285-48890297	CTRL	PDPNKD	NOTEST	0	0	0	0	1	1	no
C12orf56	C12orf56	C12orf56	chr12:64660762-64784345	CTRL	PDPNKD	NOTEST	0	0	0	0	1	1	no
C12orf57	C12orf57	C12orf57	chr12:7053202-7055165	CTRL	PDPNKD	OK	35.0442	31.3219	-0.162005	-0.657403	0.34945	0.553268	no
C12orf59	C12orf59	C12orf59	chr12:10331556-10344403	CTRL	PDPNKD	NOTEST	0.00523539	0	#NAME?	0	1	1	no
C12orf60	C12orf60	C12orf60	chr12:14956505-14976791	CTRL	PDPNKD	OK	1.36904	0.836924	-0.709998	-1.05233	0.1454	0.314851	no
C12orf61	C12orf61	C12orf61	chr12:62995530-62997214	CTRL	PDPNKD	OK	0.144765	0.426913	1.56023	1.75913	0.0247	0.0870831	no
C12orf65	C12orf65	C12orf65	chr12:123717843-123742506	CTRL	PDPNKD	OK	11.1592	11.9423	0.0978461	0.422578	0.55095	0.731917	no
C12orf66	C12orf66	C12orf66	chr12:64586418-64616076	CTRL	PDPNKD	OK	0.953099	0.803108	-0.247031	-0.635852	0.36745	0.570149	no
C12orf68	C12orf68	C12orf68	chr12:48577365-48579709	CTRL	PDPNKD	NOTEST	0.026464	0.0429568	0.698858	0	1	1	no
C12orf69	C12orf69	C12orf69	chr12:14956505-14976791	CTRL	PDPNKD	OK	0.808624	0.518435	-0.641307	-1.08477	0.12645	0.285994	no
C12orf70	C12orf70	C12orf70	chr12:27619742-27655118	CTRL	PDPNKD	OK	0.295174	0.184683	-0.676518	-0.673465	0.34315	0.547031	no
C12orf71	C12orf71	C12orf71	chr12:27233989-27235455	CTRL	PDPNKD	NOTEST	0	0	0	0	1	1	no
C12orf73	C12orf73	C12orf73	chr12:104343980-104350993	CTRL	PDPNKD	OK	2.83865	3.40237	0.261334	0.863256	0.21565	0.407015	no
C12orf74	C12orf74	C12orf74	chr12:93096618-93102325	CTRL	PDPNKD	NOTEST	0	0	0	0	1	1	no
C12orf75	C12orf75	C12orf75	chr12:105724413-105765296	CTRL	PDPNKD	OK	15.5272	15.05	-0.0450298	-0.196272	0.7807	0.885879	no
C12orf76	C12orf76	C12orf76	chr12:110478982-110505500	CTRL	PDPNKD	OK	2.08068	3.1609	0.603277	1.96353	0.0059	0.0284788	yes
C12orf77	C12orf77	C12orf77	chr12:25146364-25150373	CTRL	PDPNKD	NOTEST	0.0622257	0.00981595	-2.66431	0	1	1	no
C13orf15	C13orf15	C13orf15	chr13:42031541-42045013	CTRL	PDPNKD	OK	36.6188	50.3438	0.459228	2.15956	0.00185	0.0110368	yes
C13orf33	C13orf33	C13orf33	chr13:31456971-31506745	CTRL	PDPNKD	OK	10.7089	15.4934	0.532852	2.43711	0.00035	0.00268239	yes
C13orf35	C13orf35	C13orf35	chr13:113301357-113338811	CTRL	PDPNKD	NOTEST	0	0	0	0	1	1	no
C14orf1	C14orf1	C14orf1	chr14:76117232-76127538	CTRL	PDPNKD	OK	43.6983	44.0738	0.0123463	0.0594375	0.9338	0.965288	no
C14orf101	C14orf101	C14orf101	chr14:57046510-57116232	CTRL	PDPNKD	OK	3.38348	2.8082	-0.268859	-1.10995	0.1124	0.262953	no
C14orf102	C14orf102	C14orf102	chr14:90744397-90798481	CTRL	PDPNKD	OK	1.77406	2.09421	0.239354	0.888945	0.20685	0.395581	no
C14orf105	C14orf105	C14orf105	chr14:57936594-57960576	CTRL	PDPNKD	NOTEST	0.0773114	0.0731296	-0.0802252	0	1	1	no
C14orf109	C14orf109	C14orf109	chr14:93651295-93653431	CTRL	PDPNKD	OK	4.5777	4.53543	-0.0133847	-0.0402451	0.956	0.975999	no
C14orf118	C14orf118	C14orf118	chr14:76618258-76669134	CTRL	PDPNKD	OK	5.63612	6.93296	0.298769	1.25179	0.07185	0.191513	no
C14orf119	C14orf119	C14orf119	chr14:23527773-23569665	CTRL	PDPNKD	OK	13.2334	15.3367	0.212803	0.462936	0.5029	0.694279	no
C14orf126	C14orf126	C14orf126	chr14:31915242-31926680	CTRL	PDPNKD	OK	4.73571	5.33762	0.172616	0.711417	0.3076	0.510424	no
C14orf129	C14orf129	C14orf129	chr14:96846021-96853563	CTRL	PDPNKD	OK	8.1086	12.2973	0.600817	2.62436	0.0002	0.00166133	yes
C14orf132	C14orf132	C14orf132	chr14:96505660-96560226	CTRL	PDPNKD	OK	0.324815	0.083501	-1.95975	-3.67136	5e-05	0.000473395	yes
C14orf133	C14orf133	C14orf133	chr14:77893017-77923983	CTRL	PDPNKD	OK	38.3219	33.3178	-0.201876	-0.98943	0.15915	0.334848	no
C14orf135	C14orf135	C14orf135	chr14:60558628-60601532	CTRL	PDPNKD	OK	16.8393	19.4851	0.210537	1.02148	0.1438	0.312406	no
C14orf142	C14orf142	C14orf142	chr14:93669236-93695561	CTRL	PDPNKD	OK	6.95277	12.0755	0.79642	1.71069	0.01485	0.0589823	no
C14orf149	C14orf149	C14orf149	chr14:59939405-59951073	CTRL	PDPNKD	OK	3.66851	6.23366	0.764886	2.65035	0.00015	0.00128957	yes
C14orf159	C14orf159	C14orf159	chr14:91580356-91691703	CTRL	PDPNKD	OK	8.90841	6.73655	-0.403158	-1.78872	0.0121	0.0504921	no
C14orf162	C14orf162	C14orf162	chr14:70036530-70037918	CTRL	PDPNKD	NOTEST	0.0249721	0	#NAME?	0	1	1	no
C14orf165	C14orf165	C14orf165	chr14:24391456-24403777	CTRL	PDPNKD	NOTEST	0.0390614	0	#NAME?	0	1	1	no
C14orf166	C14orf166	C14orf166	chr14:52456227-52471420	CTRL	PDPNKD	OK	216.596	198.955	-0.122567	-0.610416	0.3866	0.589718	no
C14orf166B	C14orf166B	C14orf166B	chr14:77292724-77336645	CTRL	PDPNKD	NOTEST	0	0	0	0	1	1	no
C14orf167	C14orf167	C14orf167	chr14:24407939-24438488	CTRL	PDPNKD	OK	10.6308	6.2567	-0.764773	-3.18967	5e-05	0.000473395	yes
C14orf169	C14orf169	C14orf169	chr14:73945188-74025651	CTRL	PDPNKD	OK	5.40734	5.6309	0.0584463	0.239792	0.72965	0.855825	no
C14orf176	C14orf176	C14orf176	chr14:21558204-21572863	CTRL	PDPNKD	OK	0.736632	0.651499	-0.177181	-0.20056	0.7715	0.879632	no
C14orf177	C14orf177	C14orf177	chr14:99177949-99184103	CTRL	PDPNKD	NOTEST	0	0	0	0	1	1	no
C14orf178	C14orf178	C14orf178	chr14:78183943-78236085	CTRL	PDPNKD	NOTEST	0.192377	0.0310984	-2.62902	0	1	1	no
C14orf180	C14orf180	C14orf180	chr14:105046055-105056183	CTRL	PDPNKD	NOTEST	0.0164745	0	#NAME?	0	1	1	no
C14orf182	C14orf182	C14orf182	chr14:50448429-50474238	CTRL	PDPNKD	NOTEST	0.0734011	0.0363539	-1.01369	0	1	1	no
C14orf183	C14orf183	C14orf183	chr14:50550368-50559361	CTRL	PDPNKD	NOTEST	0.0175551	0	#NAME?	0	1	1	no
C14orf2	C14orf2	C14orf2	chr14:104378624-104387903	CTRL	PDPNKD	OK	151.764	149.278	-0.0238277	-0.115261	0.8646	0.931086	no
C14orf21	C14orf21	C14orf21	chr14:24769097-24774374	CTRL	PDPNKD	OK	2.83022	3.87927	0.454869	1.61713	0.0196	0.0725922	no
C14orf23	C14orf23	C14orf23	chr14:29241909-29264000	CTRL	PDPNKD	NOTEST	0.0192823	0.0362383	0.910241	0	1	1	no
C14orf28	C14orf28	C14orf28	chr14:45366506-45376460	CTRL	PDPNKD	OK	1.14552	0.948421	-0.272406	-0.7744	0.2731	0.473997	no
C14orf37	C14orf37	C14orf37	chr14:58470807-58618847	CTRL	PDPNKD	OK	0.289593	0.342057	0.240209	0.438172	0.53725	0.72111	no
C14orf38	C14orf38	C14orf38	chr14:59951160-60043549	CTRL	PDPNKD	NOTEST	0.0700949	0.0759447	0.11564	0	1	1	no
C14orf39	C14orf39	C14orf39	chr14:60902673-60952764	CTRL	PDPNKD	NOTEST	0	0.00500557	inf	0	1	1	no
C14orf43	C14orf43	C14orf43	chr14:74181824-74253896	CTRL	PDPNKD	OK	8.13461	10.8549	0.416195	2.02055	0.0039	0.02047	yes
C14orf45	C14orf45	C14orf45	chr14:74486058-74551196	CTRL	PDPNKD	OK	0.583522	0.903322	0.630453	1.02093	0.1437	0.312342	no
C14orf49	C14orf49	C14orf49	chr14:95883830-95942173	CTRL	PDPNKD	OK	1.67154	0.9821	-0.767239	-2.39582	0.0007	0.00484705	yes
C14orf55	C14orf55	C14orf55	chr14:70935595-70950473	CTRL	PDPNKD	NOTEST	0.0347746	0.0180921	-0.942675	0	1	1	no
C14orf64	C14orf64	C14orf64	chr14:98391946-98444461	CTRL	PDPNKD	NOTEST	0.0107928	0	#NAME?	0	1	1	no
C14orf79	C14orf79	C14orf79	chr14:105452615-105461855	CTRL	PDPNKD	OK	0.950663	1.25396	0.39948	0.976995	0.1648	0.341966	no
C14orf80	C14orf80	C14orf80	chr14:105956191-105965585	CTRL	PDPNKD	OK	1.48042	1.30439	-0.182634	-0.456875	0.5096	0.699817	no
C14orf93	C14orf93	C14orf93	chr14:23456109-23479360	CTRL	PDPNKD	OK	2.35615	1.58106	-0.575545	-1.79081	0.01145	0.0482653	yes
C15orf17	C15orf17	C15orf17	chr15:75192327-75199462	CTRL	PDPNKD	OK	8.70323	6.41506	-0.440088	-1.99154	0.0044	0.0225504	yes
C15orf2	C15orf2	C15orf2	chr15:24920540-24928593	CTRL	PDPNKD	NOTEST	0.0446959	0.0303109	-0.560304	0	1	1	no
C15orf23	C15orf23	C15orf23	chr15:40674921-40686489	CTRL	PDPNKD	OK	15.4122	19.183	0.315759	1.43518	0.0395	0.123866	no
C15orf24	C15orf24	C15orf24	chr15:34376223-34394053	CTRL	PDPNKD	OK	67.1847	80.9224	0.268407	1.29742	0.0629	0.173872	no
C15orf26	C15orf26	C15orf26	chr15:81426643-81441516	CTRL	PDPNKD	NOTEST	0.113144	0.232491	1.03901	0	1	1	no
C15orf27	C15orf27	C15orf27	chr15:76352298-76497304	CTRL	PDPNKD	NOTEST	0	0.0243733	inf	0	1	1	no
C15orf29	C15orf29	C15orf29	chr15:34432874-34502297	CTRL	PDPNKD	OK	6.54375	7.71546	0.237635	1.03705	0.13915	0.30526	no
C15orf32	C15orf32	C15orf32	chr15:93014906-93044347	CTRL	PDPNKD	NOTEST	0	0	0	0	1	1	no
C15orf33	C15orf33	C15orf33	chr15:49447975-49913118	CTRL	PDPNKD	OK	0.522739	0.460631	-0.182477	-0.181154	0.7985	0.895891	no
C15orf34	C15orf34	C15orf34	chr15:72635777-72671129	CTRL	PDPNKD	NOTEST	0.0692341	0.0635535	-0.12351	0	1	1	no
C15orf37	C15orf37	C15orf37	chr15:80135888-80217196	CTRL	PDPNKD	OK	1.19256	1.02155	-0.223302	-0.354551	0.6094	0.774825	no
C15orf38	C15orf38	C15orf38	chr15:90373830-90456222	CTRL	PDPNKD	OK	11.3517	6.61279	-0.779579	-2.10782	0.00395	0.0206508	yes
C15orf38-AP3S2	C15orf38-AP3S2	C15orf38-AP3S2	chr15:90373830-90456222	CTRL	PDPNKD	OK	3.95687	3.60464	-0.134506	-0.454442	0.51845	0.707642	no
C15orf39	C15orf39	C15orf39	chr15:75494220-75504510	CTRL	PDPNKD	OK	19.3853	18.7871	-0.0452246	-0.221126	0.75315	0.869483	no
C15orf40	C15orf40	C15orf40	chr15:83654954-83680393	CTRL	PDPNKD	OK	7.75937	10.2445	0.40084	0.778342	0.2688	0.46911	no
C15orf41	C15orf41	C15orf41	chr15:36871811-37110707	CTRL	PDPNKD	OK	5.48577	5.65405	0.0435907	0.182668	0.7896	0.890307	no
C15orf42	C15orf42	C15orf42	chr15:90118817-90198682	CTRL	PDPNKD	OK	1.9274	1.27161	-0.599996	-2.24396	0.002	0.0117521	yes
C15orf43	C15orf43	C15orf43	chr15:45248902-45271421	CTRL	PDPNKD	NOTEST	0	0	0	0	1	1	no
C15orf44	C15orf44	C15orf44	chr15:65871095-65903627	CTRL	PDPNKD	OK	18.4959	16.3995	-0.173559	-0.82048	0.243	0.43713	no
C15orf48	C15orf48	C15orf48	chr15:45722762-45725647	CTRL	PDPNKD	NOTEST	0	0.143229	inf	0	1	1	no
C15orf5	C15orf5	C15orf5	chr15:77400497-77712446	CTRL	PDPNKD	NOTEST	0	0.0198141	inf	0	1	1	no
C15orf50	C15orf50	C15orf50	chr15:70127572-70135306	CTRL	PDPNKD	NOTEST	0	0	0	0	1	1	no
C15orf52	C15orf52	C15orf52	chr15:40623652-40633168	CTRL	PDPNKD	OK	4.88745	4.93909	0.0151616	0.0687671	0.9201	0.959999	no
C15orf53	C15orf53	C15orf53	chr15:38988798-38992239	CTRL	PDPNKD	NOTEST	0	0	0	0	1	1	no
C15orf54	C15orf54	C15orf54	chr15:39542884-39547048	CTRL	PDPNKD	OK	2.56529	8.43218	1.71678	6.98144	5e-05	0.000473395	yes
C15orf55	C15orf55	C15orf55	chr15:34638065-34649931	CTRL	PDPNKD	NOTEST	0	0	0	0	1	1	no
C15orf56	C15orf56	C15orf56	chr15:40453209-40569688	CTRL	PDPNKD	NOTEST	0	0	0	0	1	1	no
C15orf57	C15orf57	C15orf57	chr15:40845297-40857252	CTRL	PDPNKD	OK	22.0709	28.8904	0.388443	1.78987	0.0109	0.0462997	yes
C15orf58	C15orf58	C15orf58	chr15:90777486-90785312	CTRL	PDPNKD	OK	0.695456	0.754362	0.117297	0.206499	0.76705	0.876987	no
C15orf59	C15orf59	C15orf59	chr15:74032140-74043816	CTRL	PDPNKD	NOTEST	0.128585	0.244407	0.92657	0	1	1	no
C15orf60	C15orf60	C15orf60	chr15:73735498-73925753	CTRL	PDPNKD	NOTEST	0	0	0	0	1	1	no
C15orf61	C15orf61	C15orf61	chr15:67547137-67819641	CTRL	PDPNKD	OK	1.22799	1.55673	0.342222	0.721754	0.30825	0.511208	no
C15orf62	C15orf62	C15orf62	chr15:41060066-41106767	CTRL	PDPNKD	OK	0.569795	0.296323	-0.943272	-0.651736	0.351	0.554664	no
C15orf63	C15orf63	C15orf63	chr15:44038589-44094769	CTRL	PDPNKD	OK	36.642	43.1094	0.234503	0.20585	0.7819	0.886407	no
C16orf11	C16orf11	C16orf11	chr16:610421-615529	CTRL	PDPNKD	NOTEST	0	0	0	0	1	1	no
C16orf13	C16orf13	C16orf13	chr16:684428-686347	CTRL	PDPNKD	OK	44.9942	61.7251	0.456119	1.96145	0.0062	0.0296893	yes
C16orf3	C16orf3	C16orf3	chr16:90089007-90114191	CTRL	PDPNKD	NOTEST	0.162102	0.0169319	-3.25909	0	1	1	no
C16orf42	C16orf42	C16orf42	chr16:1383605-1401873	CTRL	PDPNKD	OK	45.1706	54.0074	0.257774	1.22551	0.07785	0.202544	no
C16orf45	C16orf45	C16orf45	chr16:15528324-15682116	CTRL	PDPNKD	OK	11.2491	10.3697	-0.117433	-0.523424	0.45515	0.652941	no
C16orf46	C16orf46	C16orf46	chr16:81087101-81110872	CTRL	PDPNKD	OK	1.73211	2.53249	0.548026	1.64327	0.02195	0.0796077	no
C16orf48	C16orf48	C16orf48	chr16:67696849-67700628	CTRL	PDPNKD	OK	2.5398	3.05846	0.268091	0.832113	0.2406	0.434788	no
C16orf5	C16orf5	C16orf5	chr16:4560676-4588816	CTRL	PDPNKD	OK	2.91785	1.94032	-0.588609	-2.08162	0.00315	0.0171858	yes
C16orf52	C16orf52	C16orf52	chr16:22019455-22095972	CTRL	PDPNKD	OK	1.92871	4.03481	1.06487	4.30012	5e-05	0.000473395	yes
C16orf53	C16orf53	C16orf53	chr16:29827527-29859360	CTRL	PDPNKD	OK	7.85996	5.76643	-0.446844	-0.858642	0.2239	0.415846	no
C16orf54	C16orf54	C16orf54	chr16:29753785-29757340	CTRL	PDPNKD	NOTEST	0	0	0	0	1	1	no
C16orf55	C16orf55	C16orf55	chr16:89724209-89737675	CTRL	PDPNKD	OK	2.01773	1.31902	-0.61327	-1.80976	0.01065	0.0455585	yes
C16orf57	C16orf57	C16orf57	chr16:58035276-58055527	CTRL	PDPNKD	OK	19.5094	20.8857	0.0983467	0.468317	0.5051	0.696158	no
C16orf58	C16orf58	C16orf58	chr16:31494438-31519706	CTRL	PDPNKD	OK	24.3297	26.981	0.149225	0.722874	0.29635	0.499714	no
C16orf59	C16orf59	C16orf59	chr16:2510114-2514964	CTRL	PDPNKD	OK	1.1136	0.880654	-0.338583	-0.744942	0.2838	0.48596	no
C16orf62	C16orf62	C16orf62	chr16:19566736-19712485	CTRL	PDPNKD	OK	19.6572	20.6509	0.0711435	0.346653	0.6249	0.785951	no
C16orf7	C16orf7	C16orf7	chr16:89773540-89883065	CTRL	PDPNKD	OK	4.29103	2.42607	-0.822704	-1.59882	0.0243	0.0860155	no
C16orf70	C16orf70	C16orf70	chr16:67143914-67184902	CTRL	PDPNKD	OK	6.31916	6.15262	-0.0385339	-0.157738	0.8172	0.90721	no
C16orf71	C16orf71	C16orf71	chr16:4746510-4799397	CTRL	PDPNKD	NOTEST	0.0871275	0.0360633	-1.2726	0	1	1	no
C16orf72	C16orf72	C16orf72	chr16:9185536-9213555	CTRL	PDPNKD	OK	17.814	22.6299	0.345218	1.68296	0.015	0.0594181	no
C16orf73	C16orf73	C16orf73	chr16:1877224-1922179	CTRL	PDPNKD	NOTEST	0.119745	0.268041	1.16249	0	1	1	no
C16orf74	C16orf74	C16orf74	chr16:85741123-85784689	CTRL	PDPNKD	OK	7.2434	12.95	0.838209	3.02745	5e-05	0.000473395	yes
C16orf78	C16orf78	C16orf78	chr16:49407807-49433319	CTRL	PDPNKD	NOTEST	0	0	0	0	1	1	no
C16orf79	C16orf79	C16orf79	chr16:2255177-2261069	CTRL	PDPNKD	OK	2.21197	2.28532	0.047065	0.0444063	0.95055	0.97283	no
C16orf80	C16orf80	C16orf80	chr16:58147496-58163296	CTRL	PDPNKD	OK	47.2002	57.7323	0.290586	1.39641	0.0433	0.132221	no
C16orf82	C16orf82	C16orf82	chr16:27078218-27080487	CTRL	PDPNKD	NOTEST	0	0	0	0	1	1	no
C16orf86	C16orf86	C16orf86	chr16:67700716-67702661	CTRL	PDPNKD	OK	0.304022	0.591694	0.960675	1.25067	0.08365	0.213246	no
C16orf87	C16orf87	C16orf87	chr16:46835958-46865074	CTRL	PDPNKD	OK	14.2505	15.267	0.0993975	0.432024	0.5362	0.720688	no
C16orf88	C16orf88	C16orf88	chr16:19717673-19868859	CTRL	PDPNKD	OK	15.2346	21.1973	0.476525	1.54214	0.02745	0.0942746	no
C16orf89	C16orf89	C16orf89	chr16:5094122-5116146	CTRL	PDPNKD	NOTEST	0.124465	0.0882383	-0.496262	0	1	1	no
C16orf90	C16orf90	C16orf90	chr16:3543483-3545421	CTRL	PDPNKD	NOTEST	0	0	0	0	1	1	no
C16orf91	C16orf91	C16orf91	chr16:1469943-1479345	CTRL	PDPNKD	OK	2.44131	2.03254	-0.264377	-0.658658	0.3546	0.557895	no
C16orf92	C16orf92	C16orf92	chr16:30034654-30042186	CTRL	PDPNKD	NOTEST	0	0	0	0	1	1	no
C16orf93	C16orf93	C16orf93	chr16:30759619-30787628	CTRL	PDPNKD	OK	0.603032	0.361656	-0.737616	-0.313293	0.75165	0.868431	no
C16orf95	C16orf95	C16orf95	chr16:87336403-87351026	CTRL	PDPNKD	OK	0.688195	0.59521	-0.209419	-0.29351	0.67265	0.819979	no
C16orf96	C16orf96	C16orf96	chr16:4606490-4650318	CTRL	PDPNKD	NOTEST	0.0042003	0.00415103	-0.01702	0	1	1	no
C17orf100	C17orf100	C17orf100	chr17:6555058-6556617	CTRL	PDPNKD	OK	0.517082	0.607688	0.232936	0.393181	0.5731	0.749195	no
[truncated: 21,285 more rows]
